# Supplementary material for: Week-long imaging of cell divisions in the Arabidopsis root meristem
Source: Plant Methods. 2019 Mar 25;15:30. doi: 10.1186/s13007-019-0417-9 (PMC6446972; doi:10.1186/s13007-019-0417-9)
Supplement: Supplementary file 2 — Additional file 2. Spreadsheet containing root length measurement data comparing wild-type (Col-0) and reporter line (pWOX5::GFP(ER)/35S::H2B-mRFP1 transgenic) plants. [file 13007_2019_417_MOESM2_ESM.csv]

genotype	condition	day post transfer	length (mm)
wt	plate	0	10.4		wt = Col-0 wild type plants
wt	plate	0	12.5		H2B = pWOX5::GFP(ER) / 35S::H2B-mRFP1 double transgenic plants
wt	plate	0	11.5
wt	plate	0	12.2
wt	plate	0	11.5
wt	plate	0	14
wt	plate	0	12.7
wt	plate	0	11
wt	plate	0	12
wt	plate	0	12.5
wt	plate	0	11.5
wt	plate	0	11.5
wt	plate	0	14
wt	plate	0	13.8
wt	plate	0	9.9
wt	plate	0	11.5
wt	plate	0	12.2
wt	plate	0	13.2
wt	plate	0	10.4
wt	plate	0	9.4
wt	plate	0	12.2
wt	plate	0	8.4
wt	plate	0	11.7
wt	plate	0	11.7
wt	plate	0	11
wt	plate	0	10.4
wt	plate	0	14.3
wt	plate	0	13.2
wt	plate	0	10.2
wt	plate	0	10.2
wt	plate	0	11
wt	plate	0	9.2
wt	plate	2	20.4
wt	plate	2	23.2
wt	plate	2	22.2
wt	plate	2	22.4
wt	plate	2	17.8
wt	plate	2	25
wt	plate	2	19.6
wt	plate	2	16.8
wt	plate	2	18.1
wt	plate	2	22.9
wt	plate	2	18.3
wt	plate	2	21.4
wt	plate	2	26
wt	plate	2	25.7
wt	plate	2	20.1
wt	plate	2	19.6
wt	plate	2	22.2
wt	plate	2	21.1
wt	plate	2	19.4
wt	plate	2	19.4
wt	plate	2	23.7
wt	plate	2	14.8
wt	plate	2	20.6
wt	plate	2	18.8
wt	plate	2	18.1
wt	plate	2	20.9
wt	plate	2	22.9
wt	plate	2	24.7
wt	plate	2	17.6
wt	plate	2	16.3
wt	plate	2	16.3
wt	plate	2	16.3
wt	plate	4	37
wt	plate	4	29.6
wt	plate	4	27.6
wt	plate	4	39.9
wt	plate	4	33.5
wt	plate	4	42.7
wt	plate	4	29.8
wt	plate	4	24.8
wt	plate	4	26.2
wt	plate	4	25.4
wt	plate	4	39.3
wt	plate	4	45.8
wt	plate	4	44
wt	plate	4	38.5
wt	plate	4	33.5
wt	plate	4	37.8
wt	plate	4	34.2
wt	plate	4	36.5
wt	plate	4	36.2
wt	plate	4	43.3
wt	plate	4	28
wt	plate	6	55
wt	plate	6	46.3
wt	plate	6	34.6
wt	plate	6	55.9
wt	plate	6	55
wt	plate	6	35.5
wt	plate	6	43.4
wt	plate	6	37.9
h2b	plate	0	16.3
h2b	plate	0	14.5
h2b	plate	0	18.1
h2b	plate	0	14.5
h2b	plate	0	16.8
h2b	plate	0	15.3
h2b	plate	0	15.8
h2b	plate	0	12
h2b	plate	0	17.6
h2b	plate	0	10.7
h2b	plate	0	17.1
h2b	plate	0	19.6
h2b	plate	0	13.2
h2b	plate	0	15.3
h2b	plate	0	16.3
h2b	plate	0	15.3
h2b	plate	0	13.5
h2b	plate	0	15
h2b	plate	0	20.6
h2b	plate	0	14.8
h2b	plate	0	19.4
h2b	plate	0	17.6
h2b	plate	0	17.6
h2b	plate	0	13.8
h2b	plate	0	15.3
h2b	plate	0	12.2
h2b	plate	0	14.8
h2b	plate	0	16
h2b	plate	0	16.8
h2b	plate	0	17.6
h2b	plate	0	15.5
h2b	plate	2	28.8
h2b	plate	2	21.4
h2b	plate	2	29.3
h2b	plate	2	24.7
h2b	plate	2	29.8
h2b	plate	2	27
h2b	plate	2	24.5
h2b	plate	2	20.1
h2b	plate	2	32.9
h2b	plate	2	19.9
h2b	plate	2	26.7
h2b	plate	2	37.2
h2b	plate	2	23.9
h2b	plate	2	25.7
h2b	plate	2	27.5
h2b	plate	2	26.2
h2b	plate	2	21.1
h2b	plate	2	25.5
h2b	plate	2	36.4
h2b	plate	2	27
h2b	plate	2	35.7
h2b	plate	2	31.3
h2b	plate	2	32.6
h2b	plate	2	19.9
h2b	plate	2	21.9
h2b	plate	2	22.4
h2b	plate	2	23.7
h2b	plate	2	25.2
h2b	plate	2	25.5
h2b	plate	2	28.3
h2b	plate	2	24.5
h2b	plate	4	59.8
h2b	plate	4	42.2
h2b	plate	4	44.5
h2b	plate	4	45.6
h2b	plate	4	28.5
h2b	plate	4	34.2
h2b	plate	4	40.9
h2b	plate	4	46.2
h2b	plate	4	57.3
h2b	plate	4	53.9
h2b	plate	4	56.8
h2b	plate	4	28.9
h2b	plate	4	32.9
h2b	plate	4	39.4
h2b	plate	4	36.2
h2b	plate	4	38.2
h2b	plate	4	41.9
h2b	plate	4	44.9
h2b	plate	4	40.4
h2b	plate	6	75.4
h2b	plate	6	80.9
h2b	plate	6	37.2
h2b	plate	6	49
h2b	plate	6	56.6
h2b	plate	6	55.2
h2b	plate	6	60.7
wt	coverslip	0	10.1
wt	coverslip	0	9.8
wt	coverslip	0	10.8
wt	coverslip	0	12
wt	coverslip	0	10.8
wt	coverslip	0	7.7
wt	coverslip	0	10.3
wt	coverslip	0	10.1
wt	coverslip	0	11.3
wt	coverslip	0	11.3
wt	coverslip	0	8.4
wt	coverslip	0	9.1
wt	coverslip	0	7
wt	coverslip	0	9.1
wt	coverslip	0	11
wt	coverslip	0	8.6
wt	coverslip	0	9.6
wt	coverslip	0	9.4
wt	coverslip	2	14.2
wt	coverslip	2	14.4
wt	coverslip	2	15.6
wt	coverslip	2	17.3
wt	coverslip	2	16.6
wt	coverslip	2	10.3
wt	coverslip	2	15.4
wt	coverslip	2	14.6
wt	coverslip	2	17.3
wt	coverslip	2	16.6
wt	coverslip	2	13.4
wt	coverslip	2	14.6
wt	coverslip	2	12
wt	coverslip	2	13.9
wt	coverslip	2	16.6
wt	coverslip	2	14.9
wt	coverslip	2	14.2
wt	coverslip	2	13.9
wt	coverslip	4	16.6
wt	coverslip	4	19.9
wt	coverslip	4	18.5
wt	coverslip	4	24.5
wt	coverslip	4	23.8
wt	coverslip	4	16.3
wt	coverslip	4	19.4
wt	coverslip	4	20.4
wt	coverslip	4	23.3
wt	coverslip	4	21.6
wt	coverslip	4	20.4
wt	coverslip	4	22.3
wt	coverslip	4	19.9
wt	coverslip	4	19.4
wt	coverslip	4	22.1
wt	coverslip	4	19.7
wt	coverslip	4	19.9
wt	coverslip	4	20.6
wt	coverslip	6	21.1
wt	coverslip	6	24.2
wt	coverslip	6	24.2
wt	coverslip	6	28.6
wt	coverslip	6	28.1
wt	coverslip	6	22.3
wt	coverslip	6	22.6
wt	coverslip	6	24.5
wt	coverslip	6	26.6
wt	coverslip	6	25.4
h2b	coverslip	0	14.9
h2b	coverslip	0	16.1
h2b	coverslip	0	14.4
h2b	coverslip	0	14.2
h2b	coverslip	0	13.4
h2b	coverslip	0	12.5
h2b	coverslip	0	13.2
h2b	coverslip	0	12.5
h2b	coverslip	0	14.4
h2b	coverslip	0	13.4
h2b	coverslip	0	16.1
h2b	coverslip	0	17.3
h2b	coverslip	0	15.4
h2b	coverslip	0	14.6
h2b	coverslip	0	14.2
h2b	coverslip	0	14.2
h2b	coverslip	0	18.5
h2b	coverslip	0	13
h2b	coverslip	0	13.2
h2b	coverslip	0	16.3
h2b	coverslip	0	15.1
h2b	coverslip	2	19
h2b	coverslip	2	20.9
h2b	coverslip	2	19.2
h2b	coverslip	2	19.7
h2b	coverslip	2	19.7
h2b	coverslip	2	17.5
h2b	coverslip	2	17.8
h2b	coverslip	2	17.5
h2b	coverslip	2	20.2
h2b	coverslip	2	18
h2b	coverslip	2	20.6
h2b	coverslip	2	25.2
h2b	coverslip	2	20.2
h2b	coverslip	2	19.9
h2b	coverslip	2	18.2
h2b	coverslip	2	19
h2b	coverslip	2	23.5
h2b	coverslip	2	17
h2b	coverslip	2	19.2
h2b	coverslip	2	21.6
h2b	coverslip	2	18.5
h2b	coverslip	4	25.7
h2b	coverslip	4	24.7
h2b	coverslip	4	25.2
h2b	coverslip	4	27.6
h2b	coverslip	4	25.2
h2b	coverslip	4	24.2
h2b	coverslip	4	24.7
h2b	coverslip	4	23.5
h2b	coverslip	4	25.9
h2b	coverslip	4	23.5
h2b	coverslip	4	26.9
h2b	coverslip	4	33.4
h2b	coverslip	4	25.7
h2b	coverslip	4	33.4
h2b	coverslip	4	26.2
h2b	coverslip	4	24
h2b	coverslip	4	19.9
h2b	coverslip	4	25.9
h2b	coverslip	6	28.6
h2b	coverslip	6	26.9
h2b	coverslip	6	27.8
h2b	coverslip	6	33.4
h2b	coverslip	6	28.8
h2b	coverslip	6	27.1
h2b	coverslip	6	31
h2b	coverslip	6	30.2
h2b	coverslip	6	30
