# Supplementary material for: Week-long imaging of cell divisions in the Arabidopsis root meristem
Source: Plant Methods. 2019 Mar 25;15:30. doi: 10.1186/s13007-019-0417-9 (PMC6446972; doi:10.1186/s13007-019-0417-9)
Supplement: Supplementary file 10 — Additional file 10. Spreadsheet containing all data used in the primary analyses/main figures. [file 13007_2019_417_MOESM10_ESM.xlsx]

## Sheet: Supplemental Table S1
film	tissue	pos	hours	ori1	ori2	fill/empty
168 hour	epidermis	-2	13.2	periclinal	anticlinal	19		19 = filled circle in Figure 3
116 hour	epidermis	-2	23.6	periclinal	anticlinal	19		1 = empty circle in Figure 3
116 hour	epidermis	-2	28.6	periclinal	anticlinal	19		pos = position at time of 2nd division, in relation to QC (position 0)
116 hour	epidermis	-2	29.9	periclinal	anticlinal	19		hours = number of hours between 1st and 2nd divisions, or in the case of empty circles in Fig. 3, time between one division and beginning / end of film
96 hour	epidermis	-2	37.3	periclinal	anticlinal	19		ori1 = orientation at time of 1st division
116 hour	epidermis	-2	40.3	periclinal	anticlinal	19		ori2 = orientation at time of 2nd division
72 hour	epidermis	-1	27.2	anticlinal	periclinal	19
72 hour	epidermis	-1	27.7	anticlinal	periclinal	19
168 hour	columella	-1	46.8	anticlinal	anticlinal	19
168 hour	columella	-1	47.2	anticlinal	anticlinal	19
168 hour	columella	-1	50.3	anticlinal	anticlinal	19
168 hour	columella	-1	50.7	anticlinal	anticlinal	19
168 hour	epidermis	-1	52.2	periclinal	periclinal	19
72 hour	columella	-1	58.6	anticlinal		1
116 hour	epidermis	-1	60.9	periclinal		1
72 hour	columella	-1	68.1	anticlinal		1
96 hour	epidermis	-1	68.3	periclinal		1
116 hour	epidermis	-1	74.5	periclinal		1
116 hour	epidermis	-1	75	periclinal	periclinal	19
116 hour	columella	-1	81.7			1
168 hour	QC	0	108.1	anticlinal		1
96 hour	endodermis	1	37.7	anticlinal	anticlinal	19
168 hour	endodermis	1	43.3	anticlinal	anticlinal	19
96 hour	cortex	1	45.3	anticlinal	anticlinal	19
72 hour	stele	1	45.4	anticlinal	anticlinal	1
72 hour	cortex	1	46.1	anticlinal		1
168 hour	endodermis	1	46.6	anticlinal	anticlinal	19
72 hour	endodermis	1	49	anticlinal		1
72 hour	cortex	1	58.6	anticlinal		1
72 hour	stele	1	58.6	anticlinal		1
116 hour	cortex	1	62.8	anticlinal		1
72 hour	endodermis	1	66.3	anticlinal		1
96 hour	cortex	1	71.3	anticlinal	anticlinal	1
116 hour	endodermis	1	71.9	anticlinal		1
72 hour	stele	1	72	anticlinal	anticlinal	1
168 hour	stele	1	74.3	anticlinal	anticlinal	19
116 hour	cortex	1	77.1	anticlinal	anticlinal	19
116 hour	endodermis	1	83.2	anticlinal		1
116 hour	stele	2	13.7	periclinal	anticlinal	19
168 hour	stele	2	14.5	anticlinal	anticlinal	19
168 hour	endodermis	2	18.6	anticlinal	anticlinal	19
168 hour	stele	2	19.5	anticlinal	anticlinal	19
116 hour	endodermis	2	19.5	anticlinal	anticlinal	19
168 hour	stele	2	20.4	anticlinal	anticlinal	19
116 hour	endodermis	2	20.6	anticlinal	anticlinal	19
116 hour	stele	2	20.6	periclinal	anticlinal	19
168 hour	endodermis	2	21	anticlinal	anticlinal	19
116 hour	stele	2	21	anticlinal	anticlinal	19
72 hour	stele	2	21.7	anticlinal	anticlinal	19
116 hour	stele	2	23	anticlinal	anticlinal	19
168 hour	endodermis	2	24.3	anticlinal	anticlinal	19
116 hour	stele	2	24.7	anticlinal	anticlinal	19
96 hour	endodermis	2	24.9	anticlinal	anticlinal	19
116 hour	stele	2	25.1	anticlinal	anticlinal	19
96 hour	endodermis	2	25.6	anticlinal	anticlinal	19
116 hour	endodermis	2	25.6	anticlinal	anticlinal	19
116 hour	cortex	2	26.4	anticlinal	anticlinal	19
168 hour	cortex	2	27.3	anticlinal	anticlinal	19
116 hour	endodermis	2	27.3	anticlinal	anticlinal	19
116 hour	cortex	2	27.5	anticlinal	anticlinal	19
72 hour	epidermis	2	27.9	periclinal	anticlinal	19
116 hour	stele	2	28	anticlinal	anticlinal	19
72 hour	epidermis	2	28.1	periclinal	anticlinal	19
96 hour	cortex	2	28.6	anticlinal	anticlinal	19
116 hour	epidermis	2	28.6	anticlinal	anticlinal	19
116 hour	cortex	2	30.8	anticlinal	anticlinal	19
116 hour	endodermis	2	31.2	anticlinal	anticlinal	19
72 hour	endodermis	2	31.4	anticlinal	anticlinal	19
96 hour	epidermis	2	32.9	anticlinal	anticlinal	19
116 hour	epidermis	2	34.5	anticlinal	anticlinal	19
96 hour	cortex	2	35.5	anticlinal	anticlinal	19
72 hour	epidermis	2	36.7	anticlinal	anticlinal	19
116 hour	epidermis	2	37.7	anticlinal	anticlinal	19
116 hour	cortex	2	40.7	anticlinal	anticlinal	19
72 hour	epidermis	2	42.4	anticlinal	anticlinal	19
72 hour	cortex	2	42.6	anticlinal	anticlinal	19
116 hour	epidermis	2	48.1	anticlinal	anticlinal	19
72 hour	endodermis	2	53.6	anticlinal	anticlinal	19
168 hour	stele	3	10.2	anticlinal	anticlinal	19
116 hour	stele	3	12.4	anticlinal	anticlinal	19
168 hour	stele	3	13	anticlinal	anticlinal	19
116 hour	stele	3	13.2	anticlinal	anticlinal	19
116 hour	stele	3	14.5	anticlinal	anticlinal	19
168 hour	endodermis	3	16.7	anticlinal	anticlinal	19
168 hour	endodermis	3	17.1	anticlinal	anticlinal	19
168 hour	endodermis	3	18	anticlinal	anticlinal	19
168 hour	endodermis	3	18.4	anticlinal	anticlinal	19
96 hour	cortex	3	18.9	anticlinal	anticlinal	19
116 hour	stele	3	19.3	anticlinal	anticlinal	19
168 hour	endodermis	3	19.5	anticlinal	anticlinal	19
116 hour	endodermis	3	19.7	anticlinal	anticlinal	19
96 hour	cortex	3	20.2	anticlinal	anticlinal	19
116 hour	cortex	3	20.2	anticlinal	anticlinal	19
72 hour	stele	3	20.9	anticlinal	anticlinal	19
116 hour	stele	3	21	anticlinal	anticlinal	19
168 hour	endodermis	3	21.2	anticlinal	anticlinal	19
72 hour	cortex	3	22	anticlinal	anticlinal	19
72 hour	cortex	3	22.6	anticlinal	anticlinal	19
96 hour	endodermis	3	23.2	anticlinal	anticlinal	19
116 hour	cortex	3	23.4	anticlinal	anticlinal	19
116 hour	cortex	3	23.4	anticlinal	anticlinal	19
116 hour	cortex	3	23.6	anticlinal	anticlinal	19
116 hour	stele	3	23.6	anticlinal	anticlinal	19
96 hour	epidermis	3	24.5	anticlinal	anticlinal	19
116 hour	cortex	3	24.5	anticlinal	anticlinal	19
116 hour	endodermis	3	24.5	anticlinal	anticlinal	19
72 hour	endodermis	3	24.8	anticlinal	anticlinal	19
116 hour	endodermis	3	25.4	anticlinal	anticlinal	19
168 hour	cortex	3	25.8	anticlinal	anticlinal	19
96 hour	cortex	3	26	anticlinal	anticlinal	19
116 hour	epidermis	3	26.2	anticlinal	anticlinal	19
116 hour	endodermis	3	26.4	anticlinal	anticlinal	19
72 hour	endodermis	3	27.2	anticlinal	anticlinal	19
116 hour	cortex	3	27.5	anticlinal	anticlinal	19
116 hour	stele	3	27.7	anticlinal	anticlinal	19
72 hour	cortex	3	27.9	anticlinal	anticlinal	19
116 hour	epidermis	3	37.1	anticlinal	anticlinal	19
72 hour	epidermis	3	39.3	periclinal	anticlinal	19
116 hour	stele	4	10	periclinal	anticlinal	19
116 hour	stele	4	11.1	anticlinal	anticlinal	19
116 hour	stele	4	11.5	periclinal	anticlinal	19
116 hour	stele	4	12.1	anticlinal	anticlinal	19
168 hour	endodermis	4	13.9	anticlinal	anticlinal	19
168 hour	stele	4	14.1	anticlinal	anticlinal	19
116 hour	stele	4	14.3	anticlinal	anticlinal	19
116 hour	stele	4	15	anticlinal	anticlinal	19
96 hour	endodermis	4	17.3	anticlinal	anticlinal	19
96 hour	epidermis	4	17.8	anticlinal	anticlinal	19
96 hour	cortex	4	18	anticlinal	anticlinal	19
168 hour	endodermis	4	18.2	anticlinal	anticlinal	19
116 hour	stele	4	18.2	anticlinal	anticlinal	19
96 hour	endodermis	4	18.4	anticlinal	anticlinal	19
116 hour	epidermis	4	18.9	anticlinal	anticlinal	19
168 hour	cortex	4	19.1	anticlinal	anticlinal	19
116 hour	stele	4	19.3	anticlinal	anticlinal	19
72 hour	stele	4	19.8	anticlinal	anticlinal	19
116 hour	endodermis	4	19.9	anticlinal	anticlinal	19
168 hour	cortex	4	20.4	anticlinal	anticlinal	19
116 hour	cortex	4	20.6	anticlinal	anticlinal	19
116 hour	endodermis	4	20.6	anticlinal	anticlinal	19
116 hour	endodermis	4	21	anticlinal	anticlinal	19
116 hour	epidermis	4	21.9	anticlinal	anticlinal	19
116 hour	endodermis	4	22.3	anticlinal	anticlinal	19
96 hour	endodermis	4	22.8	anticlinal	anticlinal	19
96 hour	epidermis	4	22.8	anticlinal	anticlinal	19
116 hour	cortex	4	23	anticlinal	anticlinal	19
72 hour	endodermis	4	23.3	anticlinal	anticlinal	19
116 hour	cortex	4	23.4	anticlinal	anticlinal	19
116 hour	endodermis	4	23.4	anticlinal	anticlinal	19
96 hour	cortex	4	24.1	anticlinal	anticlinal	19
116 hour	endodermis	4	24.1	anticlinal	anticlinal	19
116 hour	endodermis	4	24.5	anticlinal	anticlinal	19
72 hour	endodermis	4	25	anticlinal	anticlinal	19
72 hour	cortex	4	27.2	anticlinal	anticlinal	19
116 hour	epidermis	4	28.4	anticlinal	anticlinal	19
116 hour	epidermis	4	28.8	periclinal	anticlinal	19
116 hour	cortex	4	29	anticlinal	anticlinal	19
72 hour	epidermis	4	31.6	anticlinal	anticlinal	19
116 hour	epidermis	4	32.7	anticlinal	anticlinal	19
72 hour	epidermis	4	35.6	anticlinal	anticlinal	19
116 hour	epidermis	4	36.2	anticlinal	anticlinal	19
116 hour	stele	5	10	periclinal	anticlinal	19
116 hour	stele	5	12.1	periclinal	anticlinal	19
116 hour	stele	5	12.4	periclinal	anticlinal	19
116 hour	stele	5	12.8	anticlinal	anticlinal	19
116 hour	stele	5	13.4	periclinal	anticlinal	19
168 hour	endodermis	5	14.3	anticlinal	anticlinal	19
96 hour	epidermis	5	14.7	anticlinal	anticlinal	19
116 hour	endodermis	5	16	anticlinal	anticlinal	19
96 hour	epidermis	5	17.1	anticlinal	anticlinal	19
116 hour	stele	5	17.1	periclinal	anticlinal	19
96 hour	endodermis	5	17.8	anticlinal	anticlinal	19
116 hour	endodermis	5	18.2	anticlinal	anticlinal	19
96 hour	endodermis	5	18.9	anticlinal	anticlinal	19
116 hour	endodermis	5	19.1	anticlinal	anticlinal	19
96 hour	cortex	5	19.7	anticlinal	anticlinal	19
116 hour	endodermis	5	19.9	anticlinal	anticlinal	19
168 hour	endodermis	5	20.2	anticlinal	anticlinal	19
72 hour	stele	5	20.6	anticlinal	anticlinal	19
116 hour	endodermis	5	20.8	anticlinal	anticlinal	19
96 hour	endodermis	5	21	anticlinal	anticlinal	19
116 hour	endodermis	5	21	anticlinal	anticlinal	19
96 hour	cortex	5	21.2	anticlinal	anticlinal	19
168 hour	endodermis	5	21.5	anticlinal	anticlinal	19
72 hour	endodermis	5	21.7	anticlinal	anticlinal	19
116 hour	endodermis	5	22.1	anticlinal	anticlinal	19
116 hour	cortex	5	22.3	anticlinal	anticlinal	19
116 hour	cortex	5	22.5	anticlinal	anticlinal	19
116 hour	endodermis	5	22.5	anticlinal	anticlinal	19
72 hour	epidermis	5	24.2	anticlinal	anticlinal	19
116 hour	epidermis	5	24.5	anticlinal	anticlinal	19
72 hour	cortex	5	24.6	anticlinal	anticlinal	19
72 hour	endodermis	5	25.5	anticlinal	anticlinal	19
116 hour	endodermis	5	25.8	anticlinal	anticlinal	19
116 hour	cortex	5	26.4	anticlinal	anticlinal	19
116 hour	epidermis	5	26.4	anticlinal	anticlinal	19
116 hour	epidermis	5	26.9	periclinal	anticlinal	19
72 hour	endodermis	5	27.7	anticlinal	anticlinal	19
72 hour	epidermis	5	28.8	anticlinal	anticlinal	19
72 hour	epidermis	5	33.8	anticlinal	anticlinal	19
116 hour	stele	6	12.6	periclinal	anticlinal	19
168 hour	endodermis	6	12.8	anticlinal	anticlinal	19
116 hour	endodermis	6	15	anticlinal	anticlinal	19
116 hour	epidermis	6	15.6	anticlinal	anticlinal	19
72 hour	stele	6	15.8	anticlinal	anticlinal	19
116 hour	stele	6	16.5	anticlinal	anticlinal	19
116 hour	cortex	6	17.6	anticlinal	anticlinal	19
116 hour	endodermis	6	17.6	anticlinal	anticlinal	19
116 hour	endodermis	6	18.2	anticlinal	anticlinal	19
72 hour	stele	6	18.9	anticlinal	anticlinal	19
168 hour	endodermis	6	18.9	anticlinal	anticlinal	19
116 hour	endodermis	6	19.5	anticlinal	anticlinal	19
116 hour	cortex	6	19.7	anticlinal	anticlinal	19
72 hour	endodermis	6	20.4	anticlinal	anticlinal	19
116 hour	stele	6	20.4	anticlinal	anticlinal	19
96 hour	cortex	6	20.6	anticlinal	anticlinal	19
116 hour	stele	6	21.7	anticlinal	anticlinal	19
96 hour	endodermis	6	21.9	anticlinal	anticlinal	19
96 hour	epidermis	6	21.9	anticlinal	anticlinal	19
116 hour	epidermis	6	21.9	anticlinal	anticlinal	19
72 hour	stele	6	22.2	anticlinal	anticlinal	19
116 hour	epidermis	6	22.3	anticlinal	anticlinal	19
116 hour	epidermis	6	22.3	anticlinal	anticlinal	19
116 hour	cortex	6	22.5	anticlinal	anticlinal	19
72 hour	cortex	6	22.8	anticlinal	anticlinal	19
72 hour	cortex	6	23.1	anticlinal	anticlinal	19
116 hour	cortex	6	23.6	anticlinal	anticlinal	19
72 hour	cortex	6	24.4	anticlinal	anticlinal	19
116 hour	epidermis	6	24.7	anticlinal	anticlinal	19
72 hour	stele	6	25	anticlinal	anticlinal	19
96 hour	cortex	6	25.4	anticlinal	anticlinal	19
116 hour	epidermis	6	25.4	anticlinal	anticlinal	19
116 hour	epidermis	6	26.4	anticlinal	anticlinal	19
116 hour	cortex	6	26.7	anticlinal	anticlinal	19
72 hour	epidermis	6	28.8	anticlinal	anticlinal	19
72 hour	cortex	6	30.1	anticlinal	anticlinal	19
116 hour	epidermis	6	31.2	anticlinal	anticlinal	19
116 hour	epidermis	6	32.5	anticlinal	anticlinal	19
116 hour	stele	7	12.1	anticlinal	anticlinal	19
116 hour	epidermis	7	14.1	anticlinal	anticlinal	19
72 hour	stele	7	14.3	anticlinal	anticlinal	19
116 hour	stele	7	14.7	anticlinal	anticlinal	19
72 hour	stele	7	14.9	anticlinal	anticlinal	19
116 hour	cortex	7	15.8	anticlinal	anticlinal	19
96 hour	cortex	7	16.9	anticlinal	anticlinal	19
116 hour	epidermis	7	16.9	anticlinal	anticlinal	19
72 hour	endodermis	7	17.6	anticlinal	anticlinal	19
116 hour	cortex	7	18.2	anticlinal	anticlinal	19
72 hour	epidermis	7	18.4	anticlinal	anticlinal	19
96 hour	epidermis	7	18.4	anticlinal	anticlinal	19
96 hour	endodermis	7	19.3	anticlinal	anticlinal	19
116 hour	epidermis	7	19.3	anticlinal	anticlinal	19
96 hour	cortex	7	19.5	anticlinal	anticlinal	19
116 hour	cortex	7	19.9	anticlinal	anticlinal	19
96 hour	epidermis	7	20.8	anticlinal	anticlinal	19
72 hour	cortex	7	21.3	anticlinal	anticlinal	19
72 hour	epidermis	7	22	anticlinal	anticlinal	19
72 hour	epidermis	7	22.8	anticlinal	anticlinal	19
116 hour	epidermis	7	23.2	anticlinal	anticlinal	19
116 hour	epidermis	7	23.2	anticlinal	anticlinal	19
72 hour	cortex	7	23.7	anticlinal	anticlinal	19
116 hour	cortex	7	26.2	anticlinal	anticlinal	19
72 hour	endodermis	7	26.8	anticlinal	anticlinal	19
72 hour	epidermis	7	28.5	anticlinal	anticlinal	19
72 hour	cortex	7	29.9	anticlinal	anticlinal	19
72 hour	epidermis	7	31.2	anticlinal	anticlinal	19
72 hour	epidermis	7	34.2	anticlinal	anticlinal	19
72 hour	epidermis	7	35.8	anticlinal	anticlinal	19
72 hour	stele	8	13.6	anticlinal	anticlinal	19
96 hour	epidermis	8	13.7	anticlinal	anticlinal	19
116 hour	stele	8	15	anticlinal	anticlinal	19
116 hour	stele	8	16.7	anticlinal	anticlinal	19
116 hour	endodermis	8	19.1	anticlinal	anticlinal	19
116 hour	epidermis	8	19.1	anticlinal	anticlinal	19
96 hour	cortex	8	19.5	anticlinal	anticlinal	19
116 hour	cortex	8	19.9	anticlinal	anticlinal	19
116 hour	endodermis	8	20.8	anticlinal	anticlinal	19
116 hour	endodermis	8	20.8	anticlinal	anticlinal	19
116 hour	endodermis	8	21.2	anticlinal	anticlinal	19
116 hour	epidermis	8	21.7	anticlinal	anticlinal	19
116 hour	cortex	8	21.9	anticlinal	anticlinal	19
72 hour	endodermis	8	22	anticlinal	anticlinal	19
96 hour	epidermis	8	22.3	anticlinal	anticlinal	19
116 hour	cortex	8	22.5	anticlinal	anticlinal	19
116 hour	epidermis	8	22.8	anticlinal	anticlinal	19
116 hour	endodermis	8	23.8	anticlinal	anticlinal	19
72 hour	cortex	8	24.6	anticlinal	anticlinal	19
72 hour	epidermis	8	24.6	anticlinal	anticlinal	19
116 hour	cortex	8	25.8	anticlinal	anticlinal	19
72 hour	epidermis	8	32.3	anticlinal	anticlinal	19
116 hour	stele	9	13	anticlinal	anticlinal	19
72 hour	stele	9	14.3	anticlinal	anticlinal	19
96 hour	endodermis	9	15.2	anticlinal	anticlinal	19
116 hour	endodermis	9	16	anticlinal	anticlinal	19
116 hour	epidermis	9	16.5	anticlinal	anticlinal	19
116 hour	cortex	9	17.1	anticlinal	anticlinal	19
116 hour	epidermis	9	17.1	anticlinal	anticlinal	19
72 hour	endodermis	9	17.8	anticlinal	anticlinal	19
116 hour	epidermis	9	18.6	anticlinal	anticlinal	19
116 hour	cortex	9	19.1	anticlinal	anticlinal	19
116 hour	epidermis	9	19.9	anticlinal	anticlinal	19
116 hour	cortex	9	20.2	anticlinal	anticlinal	19
96 hour	cortex	9	20.6	anticlinal	anticlinal	19
72 hour	endodermis	9	21.3	anticlinal	anticlinal	19
72 hour	cortex	9	22.4	anticlinal	anticlinal	19
116 hour	endodermis	9	22.5	anticlinal	anticlinal	19
116 hour	epidermis	9	23.8	anticlinal	anticlinal	19
116 hour	cortex	9	24.1	anticlinal	anticlinal	19
72 hour	cortex	9	24.2	anticlinal	anticlinal	19
72 hour	endodermis	9	24.8	anticlinal	anticlinal	19
72 hour	cortex	9	25.5	anticlinal	anticlinal	19
72 hour	endodermis	9	26.1	anticlinal	anticlinal	19
116 hour	epidermis	9	26.2	anticlinal	anticlinal	19
72 hour	endodermis	9	28.3	anticlinal	anticlinal	19
72 hour	epidermis	9	31	anticlinal	anticlinal	19
72 hour	epidermis	9	33.6	anticlinal	anticlinal	19
96 hour	endodermis	10	11.1	periclinal	anticlinal	19
72 hour	stele	10	15.2	anticlinal	anticlinal	19
72 hour	stele	10	15.8	anticlinal	anticlinal	19
72 hour	stele	10	17.8	anticlinal	anticlinal	19
72 hour	endodermis	10	18.2	anticlinal	anticlinal	19
116 hour	cortex	10	19.1	anticlinal	anticlinal	19
116 hour	epidermis	10	19.1	anticlinal	anticlinal	19
96 hour	endodermis	10	19.3	anticlinal	anticlinal	19
116 hour	endodermis	10	19.5	anticlinal	anticlinal	19
96 hour	epidermis	10	20.8	anticlinal	anticlinal	19
116 hour	endodermis	10	21	anticlinal	anticlinal	19
72 hour	endodermis	10	22.6	anticlinal	anticlinal	19
72 hour	endodermis	10	22.6	anticlinal	anticlinal	19
116 hour	cortex	10	23	anticlinal	anticlinal	19
116 hour	endodermis	10	23.2	anticlinal	anticlinal	19
116 hour	epidermis	10	23.2	anticlinal	anticlinal	19
116 hour	endodermis	10	23.6	anticlinal	anticlinal	19
72 hour	cortex	10	25	anticlinal	anticlinal	19
116 hour	endodermis	10	26.4	anticlinal	anticlinal	19
116 hour	epidermis	11	16.9	anticlinal	anticlinal	19
96 hour	cortex	11	17.3	anticlinal	anticlinal	19
72 hour	endodermis	11	18	anticlinal	anticlinal	19
96 hour	endodermis	11	18.2	anticlinal	anticlinal	19
72 hour	endodermis	11	18.4	anticlinal	anticlinal	19
72 hour	endodermis	11	18.7	anticlinal	anticlinal	19
72 hour	stele	11	18.9	anticlinal	anticlinal	19
116 hour	epidermis	11	18.9	anticlinal	anticlinal	19
116 hour	epidermis	11	19.1	anticlinal	anticlinal	19
72 hour	endodermis	11	19.5	anticlinal	anticlinal	19
96 hour	cortex	11	19.5	anticlinal	anticlinal	19
72 hour	endodermis	11	20	anticlinal	anticlinal	19
116 hour	endodermis	11	20.8	anticlinal	anticlinal	19
116 hour	cortex	11	20.8	anticlinal	anticlinal	19
116 hour	epidermis	11	21.5	anticlinal	anticlinal	19
116 hour	endodermis	11	22.5	anticlinal	anticlinal	19
72 hour	cortex	11	22.8	anticlinal	anticlinal	19
72 hour	cortex	11	23.7	anticlinal	anticlinal	19
72 hour	epidermis	11	23.7	anticlinal	anticlinal	19
72 hour	epidermis	11	24.8	anticlinal	anticlinal	19
116 hour	epidermis	11	25.6	anticlinal	anticlinal	19
116 hour	epidermis	11	26.9	anticlinal	anticlinal	19
116 hour	cortex	11	27.7	anticlinal	anticlinal	19
116 hour	epidermis	11	29.5	anticlinal	anticlinal	19
72 hour	cortex	11	31.2	anticlinal	anticlinal	19
168 hour	epidermis	12	13.4	anticlinal	anticlinal	19
116 hour	cortex	12	18	anticlinal	anticlinal	19
72 hour	endodermis	12	18.7	anticlinal	anticlinal	19
96 hour	cortex	12	19.1	anticlinal	anticlinal	19
116 hour	cortex	12	20.4	anticlinal	anticlinal	19
116 hour	epidermis	12	20.8	anticlinal	anticlinal	19
116 hour	epidermis	12	20.8	anticlinal	anticlinal	19
72 hour	cortex	12	21.3	anticlinal	anticlinal	19
116 hour	endodermis	12	21.9	anticlinal	anticlinal	19
116 hour	endodermis	12	23.8	anticlinal	anticlinal	19
116 hour	cortex	12	24.5	anticlinal	anticlinal	19
116 hour	epidermis	12	25.4	anticlinal	anticlinal	19
72 hour	epidermis	12	29.6	anticlinal	anticlinal	19
116 hour	epidermis	13	19.1	anticlinal	anticlinal	19
72 hour	cortex	13	20.9	anticlinal	anticlinal	19
116 hour	epidermis	13	21.5	anticlinal	anticlinal	19
116 hour	endodermis	13	21.9	anticlinal	anticlinal	19
116 hour	endodermis	13	22.1	anticlinal	anticlinal	19
72 hour	endodermis	14	14.3	anticlinal	anticlinal	19
116 hour	epidermis	14	16.5	anticlinal	anticlinal	19
72 hour	endodermis	14	19.1	anticlinal	anticlinal	19
72 hour	endodermis	14	19.8	anticlinal	anticlinal	19
72 hour	endodermis	14	22	anticlinal	anticlinal	19
116 hour	epidermis	14	25.8	anticlinal	anticlinal	19
72 hour	endodermis	15	16.7	anticlinal	anticlinal	19
72 hour	endodermis	15	18.4	anticlinal	anticlinal	19
72 hour	cortex	15	24.4	anticlinal	anticlinal	19
