# Supplementary material for: Week-long imaging of cell divisions in the Arabidopsis root meristem
Source: Plant Methods. 2019 Mar 25;15:30. doi: 10.1186/s13007-019-0417-9 (PMC6446972; doi:10.1186/s13007-019-0417-9)
Supplement: Supplementary file 26 — Additional file 26. MatrixScreener Template File. XML Version. [file 13007_2019_417_MOESM26_ESM.xml]

<?xml version="1.0" encoding="UTF-8"?>
<MatrixScreenerTemplate xmlns:xsd="http://www.w3.org/2001/XMLSchema" xmlns:xsi="http://www.w3.org/2001/XMLSchema-instance">
  <ScanningTemplate>
    <Properties Version="Version: 1.0.4.443 -- Build 17.04.2013" TotalCountOfFields="2" TotalCountOfWells="1" TotalAssignedJobs="2" UniqueJobCounter="2">
      <CurrentDate>Monday, July 13, 2015 | 12:17 PM</CurrentDate>
      <EnableTrigger>false</EnableTrigger>
      <TriggerRepeatCycles>1</TriggerRepeatCycles>
      <DriftScanRange>10</DriftScanRange>
      <DriftSliceCount>20</DriftSliceCount>
      <EnableCAM>false</EnableCAM>
      <ShowPumpFields>false</ShowPumpFields>
      <EnablePump>false</EnablePump>
      <PumpRepeatInterval>1</PumpRepeatInterval>
      <PumpDelay>1000</PumpDelay>
      <PumpTime>1000</PumpTime>
      <EnableContextMenu>true</EnableContextMenu>
      <ContextType>eMatrixContextStripe</ContextType>
      <ScanningTemplateType>eIsMatrixTemplate</ScanningTemplateType>
      <EnableTrackRemoveBoundaryObjects>true</EnableTrackRemoveBoundaryObjects>
      <EnableTrackRemoveSmallObjects>true</EnableTrackRemoveSmallObjects>
      <TrackAdaptiveThreshold>50</TrackAdaptiveThreshold>
      <TrackSizeOfSmallObject>100</TrackSizeOfSmallObject>
      <TrackRepeatInterval>1</TrackRepeatInterval>
      <ShowTrackingFields>true</ShowTrackingFields>
      <EnableTracking>true</EnableTracking>
      <FixHeigthOfWell>100</FixHeigthOfWell>
      <FixWidthOfWell>150</FixWidthOfWell>
      <HoldSize>false</HoldSize>
      <TextColorHeatMapDescription>696969</TextColorHeatMapDescription>
      <DrawRandomizedTestHeatMap>false</DrawRandomizedTestHeatMap>
      <EnableLUTBarInAgenda>false</EnableLUTBarInAgenda>
      <LUTBarDescription>Focus Map</LUTBarDescription>
      <LUTBarUpperText>-- 1.0</LUTBarUpperText>
      <LUTBarLowerText>-- 0.0</LUTBarLowerText>
      <LUTBarInHeight>144</LUTBarInHeight>
      <EnableHeatMap>false</EnableHeatMap>
      <HeatMapType>IsFocusMap</HeatMapType>
      <HeatMapLUT>LUT_BLACK_BODY</HeatMapLUT>
      <ColorWellOutlineSelected>00FF00</ColorWellOutlineSelected>
      <ColorInActiveScanField>808080</ColorInActiveScanField>
      <ColorScanFieldBoundary>000000</ColorScanFieldBoundary>
      <ColorScanFieldForTracking>00FF00</ColorScanFieldForTracking>
      <ColorCurrentScanField>00FF00</ColorCurrentScanField>
      <ColorActiveScanField>404040</ColorActiveScanField>
      <ColorWellOutline>000000</ColorWellOutline>
      <ColorWellFilled>23272E</ColorWellFilled>
      <EnableMultiSelection>false</EnableMultiSelection>
      <ColorSelectedFields>9ACD32</ColorSelectedFields>
      <EnableRubberBand>true</EnableRubberBand>
      <ColorRubberBand>C00000</ColorRubberBand>
      <ScanFieldEffectDesign>None</ScanFieldEffectDesign>
      <ScanFieldShapeDesign>IsCircle</ScanFieldShapeDesign>
      <ScanFieldDistanceX>0</ScanFieldDistanceX>
      <ScanFieldDistanceY>0</ScanFieldDistanceY>
      <ScanFieldDiameter>80</ScanFieldDiameter>
      <CountOfScanFieldsX>2</CountOfScanFieldsX>
      <CountOfScanFieldsY>1</CountOfScanFieldsY>
      <ExperimenTimeDistance>780</ExperimenTimeDistance>
      <ExperimentLoopCount>775</ExperimentLoopCount>
      <EnableIndividualWellScanFieldCount>false</EnableIndividualWellScanFieldCount>
      <DrawWellOutlineIfSelected>false</DrawWellOutlineIfSelected>
      <DrawWellOutline>true</DrawWellOutline>
      <WellsDistanceX>82</WellsDistanceX>
      <WellsDistanceY>82</WellsDistanceY>
      <CountOfWellsX>1</CountOfWellsX>
      <CountOfWellsY>1</CountOfWellsY>
      <TextColorWellplateDescription>E0E0E0</TextColorWellplateDescription>
      <TextWellPlateHorizontal>A</TextWellPlateHorizontal>
      <TextWellPlateHorizontal>B</TextWellPlateHorizontal>
      <TextWellPlateHorizontal>C</TextWellPlateHorizontal>
      <TextWellPlateHorizontal>D</TextWellPlateHorizontal>
      <TextWellPlateHorizontal>E</TextWellPlateHorizontal>
      <TextWellPlateHorizontal>F</TextWellPlateHorizontal>
      <TextWellPlateHorizontal>G</TextWellPlateHorizontal>
      <TextWellPlateHorizontal>H</TextWellPlateHorizontal>
      <TextWellPlateHorizontal>I</TextWellPlateHorizontal>
      <TextWellPlateHorizontal>J</TextWellPlateHorizontal>
      <TextWellPlateHorizontal>K</TextWellPlateHorizontal>
      <TextWellPlateHorizontal>L</TextWellPlateHorizontal>
      <TextWellPlateHorizontal>M</TextWellPlateHorizontal>
      <TextWellPlateHorizontal>N</TextWellPlateHorizontal>
      <TextWellPlateHorizontal>O</TextWellPlateHorizontal>
      <TextWellPlateHorizontal>P</TextWellPlateHorizontal>
      <TextWellPlateHorizontal>Q</TextWellPlateHorizontal>
      <TextWellPlateHorizontal>R</TextWellPlateHorizontal>
      <TextWellPlateHorizontal>S</TextWellPlateHorizontal>
      <TextWellPlateHorizontal>T</TextWellPlateHorizontal>
      <TextWellPlateHorizontal>U</TextWellPlateHorizontal>
      <TextWellPlateHorizontal>V</TextWellPlateHorizontal>
      <TextWellPlateHorizontal>W</TextWellPlateHorizontal>
      <TextWellPlateHorizontal>X</TextWellPlateHorizontal>
      <TextWellPlateHorizontal>Y</TextWellPlateHorizontal>
      <TextWellPlateHorizontal>Z</TextWellPlateHorizontal>
      <TextWellPlateHorizontal>AA</TextWellPlateHorizontal>
      <TextWellPlateHorizontal>BB</TextWellPlateHorizontal>
      <TextWellPlateHorizontal>CC</TextWellPlateHorizontal>
      <TextWellPlateHorizontal>DD</TextWellPlateHorizontal>
      <TextWellPlateHorizontal>EE</TextWellPlateHorizontal>
      <TextWellPlateHorizontal>FF</TextWellPlateHorizontal>
      <TextWellPlateVertical>1</TextWellPlateVertical>
      <TextWellPlateVertical>2</TextWellPlateVertical>
      <TextWellPlateVertical>3</TextWellPlateVertical>
      <TextWellPlateVertical>4</TextWellPlateVertical>
      <TextWellPlateVertical>5</TextWellPlateVertical>
      <TextWellPlateVertical>6</TextWellPlateVertical>
      <TextWellPlateVertical>7</TextWellPlateVertical>
      <TextWellPlateVertical>8</TextWellPlateVertical>
      <TextWellPlateVertical>9</TextWellPlateVertical>
      <TextWellPlateVertical>10</TextWellPlateVertical>
      <TextWellPlateVertical>11</TextWellPlateVertical>
      <TextWellPlateVertical>12</TextWellPlateVertical>
      <TextWellPlateVertical>13</TextWellPlateVertical>
      <TextWellPlateVertical>14</TextWellPlateVertical>
      <TextWellPlateVertical>15</TextWellPlateVertical>
      <TextWellPlateVertical>16</TextWellPlateVertical>
      <TextWellPlateVertical>17</TextWellPlateVertical>
      <TextWellPlateVertical>18</TextWellPlateVertical>
      <TextWellPlateVertical>19</TextWellPlateVertical>
      <TextWellPlateVertical>20</TextWellPlateVertical>
      <TextWellPlateVertical>21</TextWellPlateVertical>
      <TextWellPlateVertical>22</TextWellPlateVertical>
      <TextWellPlateVertical>23</TextWellPlateVertical>
      <TextWellPlateVertical>24</TextWellPlateVertical>
      <TextWellPlateVertical>25</TextWellPlateVertical>
      <TextWellPlateVertical>26</TextWellPlateVertical>
      <TextWellPlateVertical>27</TextWellPlateVertical>
      <TextWellPlateVertical>28</TextWellPlateVertical>
      <TextWellPlateVertical>29</TextWellPlateVertical>
      <TextWellPlateVertical>30</TextWellPlateVertical>
      <TextWellPlateVertical>31</TextWellPlateVertical>
      <TextWellPlateVertical>32</TextWellPlateVertical>
      <TextWellPlateVertical>33</TextWellPlateVertical>
      <TextWellPlateVertical>34</TextWellPlateVertical>
      <TextWellPlateVertical>35</TextWellPlateVertical>
      <TextWellPlateVertical>36</TextWellPlateVertical>
      <TextWellPlateVertical>37</TextWellPlateVertical>
      <TextWellPlateVertical>38</TextWellPlateVertical>
      <TextWellPlateVertical>39</TextWellPlateVertical>
      <TextWellPlateVertical>40</TextWellPlateVertical>
      <TextWellPlateVertical>41</TextWellPlateVertical>
      <TextWellPlateVertical>42</TextWellPlateVertical>
      <TextWellPlateVertical>43</TextWellPlateVertical>
      <TextWellPlateVertical>44</TextWellPlateVertical>
      <TextWellPlateVertical>45</TextWellPlateVertical>
      <TextWellPlateVertical>46</TextWellPlateVertical>
      <TextWellPlateVertical>47</TextWellPlateVertical>
      <TextWellPlateVertical>48</TextWellPlateVertical>
      <TextWellPlateVertical>49</TextWellPlateVertical>
      <TextWellPlateVertical>50</TextWellPlateVertical>
      <TextWellPlateVertical>51</TextWellPlateVertical>
      <TextWellPlateVertical>52</TextWellPlateVertical>
      <TextFillColorTextBox>A5A6A1</TextFillColorTextBox>
      <TextColorTextBox>23272E</TextColorTextBox>
      <EnableTextBox>false</EnableTextBox>
      <TextFontSize>12</TextFontSize>
      <DrawText>false</DrawText>
      <FlipText>false</FlipText>
      <AgendaLineDistance>30</AgendaLineDistance>
      <AgendaTextDistance>20</AgendaTextDistance>
      <AgendaBulletWidth>15</AgendaBulletWidth>
      <AgendaTextWidth>120</AgendaTextWidth>
      <AgendaXPosition>45</AgendaXPosition>
      <AgendaYPosition>0</AgendaYPosition>
      <AgendaTextColor>D4D3CC</AgendaTextColor>
      <AgendaFontSize>9.75</AgendaFontSize>
      <EnableAgenda>true</EnableAgenda>
      <DescriptionTextColor>D4D3CC</DescriptionTextColor>
      <DescriptionFontSize>10</DescriptionFontSize>
      <EnableDescription>true</EnableDescription>
      <Description>Leica Scanning Template                                                       </Description>
      <BlinkerColorOff>006400</BlinkerColorOff>
      <BlinkerColorOn>00FF00</BlinkerColorOn>
      <BlinkerIntervall>500</BlinkerIntervall>
      <ColorDesign>LeicaDesign3</ColorDesign>
      <ScanFieldStageStartPositionX>50806.1023956</ScanFieldStageStartPositionX>
      <ScanFieldStageStartPositionY>41355.035073599989</ScanFieldStageStartPositionY>
      <ScanFieldStageDistanceX>0</ScanFieldStageDistanceX>
      <ScanFieldStageDistanceY>0</ScanFieldStageDistanceY>
      <ScanWellStageDistanceX>0</ScanWellStageDistanceX>
      <ScanWellStageDistanceY>0</ScanWellStageDistanceY>
      <ScanFieldArrayOffsetZ>0</ScanFieldArrayOffsetZ>
      <AutoFocusPattern>IsStandardAFScanFieldPattern</AutoFocusPattern>
      <AutoFocusColor>FF7F50</AutoFocusColor>
      <AutoFocusScanFieldInterval>1</AutoFocusScanFieldInterval>
      <AutoFocusScanRange>10</AutoFocusScanRange>
      <AutoFocusSliceCount>1</AutoFocusSliceCount>
      <EnableAutoFocusDZOffset>false</EnableAutoFocusDZOffset>
      <AutoFocusDzOffset>0</AutoFocusDzOffset>
      <MatrixJobPattern/>
      <ZUseMode>1</ZUseMode>
      <DriftRepeatInterval>1</DriftRepeatInterval>
      <ShowDriftCompensationFields>true</ShowDriftCompensationFields>
      <PetriDishVisualisation>false</PetriDishVisualisation>
      <SelectedAutofocusJobName>Job 18 01</SelectedAutofocusJobName>
      <SelectedTrackJobName>TRACKING 01</SelectedTrackJobName>
      <IsOverlapInPercentSelected>false</IsOverlapInPercentSelected>
      <MosaicOverlapInPercent>0</MosaicOverlapInPercent>
      <MosaicOverlapInMicronsX>0</MosaicOverlapInMicronsX>
      <MosaicOverlapInMicronsY>0</MosaicOverlapInMicronsY>
      <CanDoRealTime3D>false</CanDoRealTime3D>
      <AutoRotate3D>false</AutoRotate3D>
    </Properties>
  </ScanningTemplate>
  <ScanFieldArray>
    <ScanFieldData JobId="40" SlideNo="0" WellX="1" WellY="1" FieldX="1" FieldY="1" JobName="Job 15" Description="MatrixScreener" IsMosaicCalibrationField="false" IsDriftCompensationField="false" IsIndividualAutofocusScanField="false" IsTrackingField="false" IsPumpScanField="false" PumpDelay="1000" PumpTime="1000" Selected="false" Enabled="true" Indicator="IsStandardScanField" IsAutofocusScanField="false" AFScore="0" State="IsActive" AFJobId="0" AFSliceCount="0" DriftScanRange="0" DriftSliceCount="0" AFScanRange="0" Shape="IsRectangle" JobAssigned="true" LabelX="A" LabelY="1">
      <FieldXCoordinate>0.050806102395599996</FieldXCoordinate>
      <FieldYCoordinate>0.041355035073599992</FieldYCoordinate>
      <FieldZCoordinate>2.3841852228373081E-10</FieldZCoordinate>
      <FieldScanSlices>0</FieldScanSlices>
      <FieldScanRange>0</FieldScanRange>
      <FieldRotation>0</FieldRotation>
    </ScanFieldData>
    <ScanFieldData JobId="39" SlideNo="0" WellX="1" WellY="1" FieldX="2" FieldY="1" JobName="ACQUISITION 05 01" Description="MatrixScreener" IsMosaicCalibrationField="false" IsDriftCompensationField="true" IsIndividualAutofocusScanField="false" IsTrackingField="true" IsPumpScanField="false" PumpDelay="1000" PumpTime="1000" Selected="false" Enabled="true" Indicator="IsStandardScanField" IsAutofocusScanField="false" AFScore="0" State="IsActive" AFJobId="0" AFSliceCount="0" DriftScanRange="0" DriftSliceCount="0" AFScanRange="0" Shape="IsRectangle" JobAssigned="true" LabelX="A" LabelY="1">
      <FieldXCoordinate>0.050806102395599996</FieldXCoordinate>
      <FieldYCoordinate>0.041355035073599986</FieldYCoordinate>
      <FieldZCoordinate>2.3841852228373081E-10</FieldZCoordinate>
      <FieldScanSlices>0</FieldScanSlices>
      <FieldScanRange>0</FieldScanRange>
      <FieldRotation>0</FieldRotation>
    </ScanFieldData>
  </ScanFieldArray>
  <ScanWellArray>
    <ScanWellData SlideNo="0" WellX="1" WellY="1" MosaicSingleImageHeight="1E-06" MosaicTileImageOverlapX="0" MosaicTileImageOverlapY="0" MosaicScanImageRotation="0" MosaicSingleImageWidth="1E-06" MosaicImageStartX="0.050806102395599996" MosaicImageStartY="0.041355035073599986" MosaicImageHeight="1E-06" MosaicImageWidth="1E-06" MosaicImageEndX="1E-06" MosaicImageEndY="1E-06" MosaicFlipImage="false" FieldXStartCoordinate="0" FieldYStartCoordinate="0" ScanFieldDiameter="0" WellXOffset="0" WellYOffset="0" XCountOfFields="2" YCountOfFields="1" Indicator="IsStandardScanWell"/>
  </ScanWellArray>
</MatrixScreenerTemplate>
