# Supplementary material for: Week-long imaging of cell divisions in the Arabidopsis root meristem
Source: Plant Methods. 2019 Mar 25;15:30. doi: 10.1186/s13007-019-0417-9 (PMC6446972; doi:10.1186/s13007-019-0417-9)
Supplement: Supplementary file 27 — Additional file 27. MatrixScreener Template File. LRP Version. [file 13007_2019_417_MOESM27_ESM.lrp]

<?xml version="1.0"?>
<!--Leica Application Suite Advanced Fluorescence Software (LAS-AF)-->
<!--Leica Microsystems CMS GmbH-->
<!--http://www.confocal-microscopy.com-->
<Configuration Type="7" SystemType="-1"><LDM_Block_Sequence BlockName="collecting pattern"><LDM_Block_Sequence_Element_List><LDM_Block_Sequence_Element BlockID="37" ElementID="7" LoopToNextElement="0" LoopCount="-1" RemainingLoopCount="-1" PauseTime="0" m_eInTrigger="-1" m_eInTriggerShowInGraph="1" m_eInTriggerRecordInEventlist="0" m_eInTriggerDescription="" WFInTriggerMode="-1" m_eOutTrigger="-1" m_eOutTriggerShowInGraph="1" m_eOutTriggerRecordInEventlist="1" m_eOutTriggerDescription="" WFOutTriggerMode="-1" m_eOutTriggerOnStart="-1" m_eOutTriggerOnStartShowInGraph="1" m_eOutTriggerOnStartRecordInEventlist="1" m_eOutTriggerOnStartDescription="" m_eOutTriggerOnEnd="-1" m_eOutTriggerOnEndShowInGraph="1" m_eOutTriggerOnEndRecordInEventlist="1" m_eOutTriggerOnEndDescription="" m_eOutTriggerOnDelay="-1" m_eOutTriggerOnDelayShowInGraph="1" m_eOutTriggerOnDelayRecordInEventlist="1" m_eOutTriggerOnDelayDescription="" WaitTimeBeforeDelayTriggerOut="0" IsLoopActive="0" AFLinkBlockID="0" AF_LDM_Mode="0" AF_Offset="0" BlockType="0"/><LDM_Block_Sequence_Element BlockID="38" ElementID="8" LoopToNextElement="0" LoopCount="-1" RemainingLoopCount="-1" PauseTime="0" m_eInTrigger="-1" m_eInTriggerShowInGraph="1" m_eInTriggerRecordInEventlist="0" m_eInTriggerDescription="" WFInTriggerMode="-1" m_eOutTrigger="-1" m_eOutTriggerShowInGraph="1" m_eOutTriggerRecordInEventlist="1" m_eOutTriggerDescription="" WFOutTriggerMode="-1" m_eOutTriggerOnStart="-1" m_eOutTriggerOnStartShowInGraph="1" m_eOutTriggerOnStartRecordInEventlist="1" m_eOutTriggerOnStartDescription="" m_eOutTriggerOnEnd="-1" m_eOutTriggerOnEndShowInGraph="1" m_eOutTriggerOnEndRecordInEventlist="1" m_eOutTriggerOnEndDescription="" m_eOutTriggerOnDelay="-1" m_eOutTriggerOnDelayShowInGraph="1" m_eOutTriggerOnDelayRecordInEventlist="1" m_eOutTriggerOnDelayDescription="" WaitTimeBeforeDelayTriggerOut="0" IsLoopActive="0" AFLinkBlockID="37" AF_LDM_Mode="1" AF_Offset="0" BlockType="0"/><LDM_Block_Sequence_Element BlockID="39" ElementID="9" LoopToNextElement="0" LoopCount="-1" RemainingLoopCount="-1" PauseTime="0" m_eInTrigger="-1" m_eInTriggerShowInGraph="1" m_eInTriggerRecordInEventlist="0" m_eInTriggerDescription="" WFInTriggerMode="-1" m_eOutTrigger="-1" m_eOutTriggerShowInGraph="1" m_eOutTriggerRecordInEventlist="1" m_eOutTriggerDescription="" WFOutTriggerMode="-1" m_eOutTriggerOnStart="-1" m_eOutTriggerOnStartShowInGraph="1" m_eOutTriggerOnStartRecordInEventlist="1" m_eOutTriggerOnStartDescription="" m_eOutTriggerOnEnd="-1" m_eOutTriggerOnEndShowInGraph="1" m_eOutTriggerOnEndRecordInEventlist="1" m_eOutTriggerOnEndDescription="" m_eOutTriggerOnDelay="-1" m_eOutTriggerOnDelayShowInGraph="1" m_eOutTriggerOnDelayRecordInEventlist="1" m_eOutTriggerOnDelayDescription="" WaitTimeBeforeDelayTriggerOut="0" IsLoopActive="0" AFLinkBlockID="0" AF_LDM_Mode="0" AF_Offset="0" BlockType="1"/><LDM_Block_Sequence_Element BlockID="40" ElementID="10" LoopToNextElement="0" LoopCount="-1" RemainingLoopCount="-1" PauseTime="0" m_eInTrigger="-1" m_eInTriggerShowInGraph="1" m_eInTriggerRecordInEventlist="0" m_eInTriggerDescription="" WFInTriggerMode="-1" m_eOutTrigger="-1" m_eOutTriggerShowInGraph="1" m_eOutTriggerRecordInEventlist="1" m_eOutTriggerDescription="" WFOutTriggerMode="-1" m_eOutTriggerOnStart="-1" m_eOutTriggerOnStartShowInGraph="1" m_eOutTriggerOnStartRecordInEventlist="1" m_eOutTriggerOnStartDescription="" m_eOutTriggerOnEnd="-1" m_eOutTriggerOnEndShowInGraph="1" m_eOutTriggerOnEndRecordInEventlist="1" m_eOutTriggerOnEndDescription="" m_eOutTriggerOnDelay="-1" m_eOutTriggerOnDelayShowInGraph="1" m_eOutTriggerOnDelayRecordInEventlist="1" m_eOutTriggerOnDelayDescription="" WaitTimeBeforeDelayTriggerOut="0" IsLoopActive="0" AFLinkBlockID="0" AF_LDM_Mode="0" AF_Offset="0" BlockType="0"/></LDM_Block_Sequence_Element_List><LDM_Block_Sequence_Block_List><LDM_Block_Sequence_Block BlockType="0" BlockID="37" BlockIsUsingCameraImageSource="0"><LDM_Block BlockName="Job 18 01"><ATLConfocalSettingDefinition VersionNumber="3" UserSettingName="S35" IsSTEDActive="0" STEDDelayTime="42" STEDDelayTime2="42" IsUserSettingNameSet="0" BitSize="8" ScanMode="xyz" ZUseMode="1" ZPosition="2.38418522283731E-10" IsSuperZ="0" Begin="2.38418522283731E-10" End="2.38418522283731E-10" Sections="1" CycleCount="1" CycleTime="0" CompleteTime="0.161666666666667" LineTime="8.33333333333333E-04" FrameTime="0.161666666666667" UseMaxIterationsForT="0" IsTimeMinimizeEnabled="0" LastTCalcMode="3" Lines="512" Pages="1" MaxLines="1" ValidBeginStack="1" ValidEndStack="1" IsActivatedStepSizer="0" StepSizeConstant="0" IsFastZStack="0" ZStackDirectionMode="1" StagePosX="367671" StagePosY="299276" StagePosZ="0" StageRangeX="919500" StageRangeY="600750" Magnification="20" ObjectivePos="3" CanDoOpticalZoom="0" OpticalZoom="1" AdaptiveFocusControlActive="0" AdaptiveFocusControlAutonomousOffset="-2" AdaptiveFocusControlAutonomousModeActive="0" CanDoCSMode="1" ActiveCS_SubModeForTLD="100" ActiveCS_SubModeForRLD="-1" AutofocusChannel="1" IsAutofocusOnStart="1" AutoFocusMode="2" AutofocusRedoEveryNTimePoints="0" IsFCSFilterAutomationActive="0" IsSMDChaserUVAOTFAutomationActive="0" ObjectiveName="Dummy4" ObjectiveNumber="11506166" IsVisShutterActive="1" LastNonMP_MFP_FW_Name="" LastNonMP_Pol_FW_Name="" ScanSpeed="600" InDimension="128" OutDimension="128" Zoom="2.50000238418806" PanFirstDim="0" PanSecondDim="0" ScanDirectionX="2" PhaseX="349" Pinhole="1.81975617350673E-04" PinholeAiry="2.25026378154096" FrameAverage="1" LineAverage="1" FrameAccumulation="1" Line_Accumulation="1" LambdaExcitationMode="0" IsRoiScanEnable="0" InTrigger="-1" InTriggerShowInGraph="1" InTriggerRecordInEvent="1" InTriggerDescription="" OutTrigger="-1" OutTriggerShowInGraph="1" OutTriggerRecordInEvent="1" OutTriggerDescription="" SyncOutTriggerCycle="1" SyncOutTriggerStartOffset="1" SyncOutTriggerPulsCount="1" SyncOutTriggerPulseStartLine="0" SyncOutTriggerPulseEndLine="1" SyncInTriggerCycle="1" SyncInTriggerStartOffset="1" SyncInTriggerCount="1" Is3DLimitedRoiScanEnable="0" Limited3DRoiFirstSection="1" Limited3DRoiLastSection="1" DetectorValidBegin="1" DetectorValidEnd="1" AotfValidBegin="1" AotfValidEnd="1" ZIntensityCompensationMode="0"><Autofocus-config Precision="2" FocusRange="0.00001" ZUseMode="1" AFAnalyseType="1" WorkflowTimelapse="2" WorkflowTimelapseIterator="1" WorkflowXY="2" WorkflowXYIterator="1" UseFixSliceNumber="1" FixSliceNumber="20" AFSubsystem="0" AFCOffset="-2"/><Quantity Value="0" Unit="m"/><AdditionalZPositionList><AdditionalZPosition Valid="1" SuperZMode="1" ZMode="1" ZPosition="2.38418522283731E-10"/></AdditionalZPositionList><ROI><LMSDataContainerHeader Version="2"><Element Name="DCROISet" UniqueID="3be71731-23f3-11e5-8bb6-00270e3066a2"><Data><ROISet ROISetType="1" PossibleChildROITypes="-1" PossibleROITransforms="65535" PossibleROIActions="65535"/></Data>
									<Memory Size="0" MemoryBlockID="MemBlock_521414"/><Children/></Element></LMSDataContainerHeader>
						</ROI><ShutterList><Shutter LightSourceQualifier="10" ShutterQualifier="3" LightSourceName="Vis" IsActive="1"/></ShutterList><FilterWheel><Wheel Qualifier="40" FilterIndex="1" IsSpectrumTurnMode="0" FilterSpectrumPos="0" IndexChanged="0" SpectrumChanged="0"><WheelName FilterName="RT 30/70"/><WheelName FilterName="QD 405/488/561/635"/><WheelName FilterName="DD 488/561"/></Wheel></FilterWheel><Spectro><MultiBand Channel="1" LeftWorld="490.864051612648" RightWorld="563.837024585621" DyeName="Leica/EGFP"/></Spectro><Lambda><LambdaEmission Channel="1" IsValid="0" BandWidthMode="0" LambdaEnd="795" LambdaBegin="385" BandWidth="10" Sections="41" Resolution="2.5"/><LambdaExcitation BandWidthMode="4" LambdaExcitationLightSource="0" LambdaLambdaChannel="1" LambdaLambdaDetectionRangeGeometry="0" LambdaExcitationSections="21" ValidLambdaExcitationBegin="0" ValidLambdaExcitationEnd="0" LambdaExcitationBegin="465" LambdaExcitationEnd="700" LambdaExcitationGapToSPUnit="10" LambdaExcitationSPUnitMaxLambda="710" LambdaExcitationLaserLineIndex="0" LambdaExcitationResolution="10" LambdaExcitationDontMoveSPUnits="0" LambdaBandWidthSize="20" LambdaLambdaDetectBegin="480" LambdaLambdaDetectEnd="720" LambdaLambdaDetectBandWidth="20" LambdaLambdaDetectNoOfSteps="12" LambdaLambdaDetectStepSize="20" ValidLambdaLambdaMinGapExctToDetct="1" ValidLambdaLambdaMaxGapExctToDetct="0" LambdaLambdaMinGapExctToDetct="10" LambdaLambdaMaxGapExctToDetct="50" LambdaLambdaImageCounter="0"/></Lambda><LambdaLarge/><AotfList><Aotf AotfQualifier="10" LightSourceQualifier="10" OpenVirtual="0" IsChanged="1" CanDoPulseFreq="0" PulsFreq="0" CanDoTwoLaserPIE="0" TwoLaserPIEActive="0"><LaserLineSetting LaserLine="405" IntensityDev="0" IntensityLowDev="0" AOBSIntensityDev="-1" AOBSIntensityLowDev="-1" EnableDoubleMode="0" LineIndex="0" Qualifier="10" SequenceIndex="0" IsLineDeactivated="0" IsLineChecked="0" OutCheckedIntensity="0" SuppressionMode="-1" IsVisible="1"/><LaserLineSetting LaserLine="488" IntensityDev="9.99816883354697" IntensityLowDev="0" AOBSIntensityDev="-1" AOBSIntensityLowDev="-1" EnableDoubleMode="0" LineIndex="1" Qualifier="10" SequenceIndex="0" IsLineDeactivated="0" IsLineChecked="0" OutCheckedIntensity="0" SuppressionMode="-1" IsVisible="1"/><LaserLineSetting LaserLine="561" IntensityDev="0" IntensityLowDev="0" AOBSIntensityDev="-1" AOBSIntensityLowDev="-1" EnableDoubleMode="0" LineIndex="2" Qualifier="10" SequenceIndex="0" IsLineDeactivated="0" IsLineChecked="0" OutCheckedIntensity="0" SuppressionMode="-1" IsVisible="1"/><LaserLineSetting LaserLine="635" IntensityDev="0" IntensityLowDev="0" AOBSIntensityDev="-1" AOBSIntensityLowDev="-1" EnableDoubleMode="0" LineIndex="3" Qualifier="10" SequenceIndex="0" IsLineDeactivated="0" IsLineChecked="0" OutCheckedIntensity="0" SuppressionMode="-1" IsVisible="1"/></Aotf></AotfList><LUT_List><LUT Channel="1" LutName="Gray"/></LUT_List><DetectorList><Detector Channel="1" IsActive="1" IsReferenceUnitActivatedForCorrection="0" Gain="900" Offset="-0.200000000000003" IsFlimDetector="0" IsHPDDetector="0" CanDoTimeGate="0"/></DetectorList><LaserArray><Laser Qualifier="10" LightSourceQualifier="10" LaserName="405 nm" CanDoLinearOutputPower="0" OutputPower="0" Wavelength="405"/><Laser Qualifier="10" LightSourceQualifier="10" LaserName="488 nm" CanDoLinearOutputPower="0" OutputPower="0" Wavelength="488"/><Laser Qualifier="10" LightSourceQualifier="10" LaserName="561 nm" CanDoLinearOutputPower="0" OutputPower="0" Wavelength="561"/><Laser Qualifier="10" LightSourceQualifier="10" LaserName="635 nm" CanDoLinearOutputPower="0" OutputPower="0" Wavelength="635"/></LaserArray><CompensationInterpolationPoints><IntensityCompArray/></CompensationInterpolationPoints><CompensationDetectorBeginCond><DetectorArray><Detector Channel="1" IsActive="1" IsReferenceUnitActivatedForCorrection="0" Gain="875" Offset="0" IsFlimDetector="0" IsHPDDetector="0" CanDoTimeGate="0"/></DetectorArray></CompensationDetectorBeginCond><CompensationDetectorEndCond><DetectorArray><Detector Channel="1" IsActive="1" IsReferenceUnitActivatedForCorrection="0" Gain="875" Offset="-15" IsFlimDetector="0" IsHPDDetector="0" CanDoTimeGate="0"/></DetectorArray></CompensationDetectorEndCond><CompensationAotfBeginCond><LaserLineSettingArray><LaserLineSetting LaserLine="405" IntensityDev="0" IntensityLowDev="0" AOBSIntensityDev="-1" AOBSIntensityLowDev="-1" EnableDoubleMode="0" LineIndex="0" Qualifier="10" SequenceIndex="0" SuppressionMode="-1" IsChecked="0" IsVisible="1"/><LaserLineSetting LaserLine="488" IntensityDev="0" IntensityLowDev="0" AOBSIntensityDev="-1" AOBSIntensityLowDev="-1" EnableDoubleMode="0" LineIndex="1" Qualifier="10" SequenceIndex="0" SuppressionMode="-1" IsChecked="0" IsVisible="1"/><LaserLineSetting LaserLine="561" IntensityDev="0" IntensityLowDev="0" AOBSIntensityDev="-1" AOBSIntensityLowDev="-1" EnableDoubleMode="0" LineIndex="2" Qualifier="10" SequenceIndex="0" SuppressionMode="-1" IsChecked="0" IsVisible="1"/><LaserLineSetting LaserLine="635" IntensityDev="25.0015259720442" IntensityLowDev="0" AOBSIntensityDev="-1" AOBSIntensityLowDev="-1" EnableDoubleMode="0" LineIndex="3" Qualifier="10" SequenceIndex="0" SuppressionMode="-1" IsChecked="0" IsVisible="1"/></LaserLineSettingArray></CompensationAotfBeginCond><CompensationAotfEndCond><LaserLineSettingArray><LaserLineSetting LaserLine="405" IntensityDev="0" IntensityLowDev="0" AOBSIntensityDev="-1" AOBSIntensityLowDev="-1" EnableDoubleMode="0" LineIndex="0" Qualifier="10" SequenceIndex="0" SuppressionMode="-1" IsChecked="0" IsVisible="1"/><LaserLineSetting LaserLine="488" IntensityDev="0" IntensityLowDev="0" AOBSIntensityDev="-1" AOBSIntensityLowDev="-1" EnableDoubleMode="0" LineIndex="1" Qualifier="10" SequenceIndex="0" SuppressionMode="-1" IsChecked="0" IsVisible="1"/><LaserLineSetting LaserLine="561" IntensityDev="0" IntensityLowDev="0" AOBSIntensityDev="-1" AOBSIntensityLowDev="-1" EnableDoubleMode="0" LineIndex="2" Qualifier="10" SequenceIndex="0" SuppressionMode="-1" IsChecked="0" IsVisible="1"/><LaserLineSetting LaserLine="635" IntensityDev="25.0015259720442" IntensityLowDev="0" AOBSIntensityDev="-1" AOBSIntensityLowDev="-1" EnableDoubleMode="0" LineIndex="3" Qualifier="10" SequenceIndex="0" SuppressionMode="-1" IsChecked="0" IsVisible="1"/></LaserLineSettingArray></CompensationAotfEndCond><CompensationDetectorBeginCond><EOMComp CanDoMP="0" CanDoMP2="0" GainMP="0" OffsetMP="0" GainMP2="0" OffsetMP2="0"/></CompensationDetectorBeginCond><CompensationDetectorEndCond><EOMComp CanDoMP="0" CanDoMP2="0" GainMP="0" OffsetMP="0" GainMP2="0" OffsetMP2="0"/></CompensationDetectorEndCond></ATLConfocalSettingDefinition></LDM_Block></LDM_Block_Sequence_Block><LDM_Block_Sequence_Block BlockType="0" BlockID="38" BlockIsUsingCameraImageSource="0"><LDM_Block BlockName="TRACKING 01"><ATLConfocalSettingDefinition VersionNumber="3" UserSettingName="S36" IsSTEDActive="0" STEDDelayTime="42" STEDDelayTime2="42" IsUserSettingNameSet="0" BitSize="8" ScanMode="xyz" ZUseMode="1" ZPosition="-9.82315306111501E-05" IsSuperZ="0" Begin="-9.82315306111501E-05" End="-9.82315306111501E-05" Sections="1" CycleCount="1" CycleTime="0" CompleteTime="1.885" LineTime="0.0025" FrameTime="1.885" UseMaxIterationsForT="0" IsTimeMinimizeEnabled="0" LastTCalcMode="3" Lines="512" Pages="1" MaxLines="1" ValidBeginStack="1" ValidEndStack="1" IsActivatedStepSizer="0" StepSizeConstant="0" IsFastZStack="0" ZStackDirectionMode="1" StagePosX="368554" StagePosY="312495" StagePosZ="0" StageRangeX="919500" StageRangeY="600750" Magnification="20" ObjectivePos="3" CanDoOpticalZoom="0" OpticalZoom="1" AdaptiveFocusControlActive="0" AdaptiveFocusControlAutonomousOffset="-2" AdaptiveFocusControlAutonomousModeActive="0" CanDoCSMode="1" ActiveCS_SubModeForTLD="100" ActiveCS_SubModeForRLD="-1" AutofocusChannel="1" IsAutofocusOnStart="0" AutoFocusMode="2" AutofocusRedoEveryNTimePoints="0" IsFCSFilterAutomationActive="0" IsSMDChaserUVAOTFAutomationActive="0" ObjectiveName="Dummy4" ObjectiveNumber="11506166" IsVisShutterActive="1" LastNonMP_MFP_FW_Name="" LastNonMP_Pol_FW_Name="" ScanSpeed="600" InDimension="512" OutDimension="512" Zoom="2.50000238418806" PanFirstDim="0" PanSecondDim="0" ScanDirectionX="2" PhaseX="349" Pinhole="1.81975617350673E-04" PinholeAiry="2.25026378154096" FrameAverage="1" LineAverage="1" FrameAccumulation="3" Line_Accumulation="1" LambdaExcitationMode="0" IsRoiScanEnable="0" InTrigger="-1" InTriggerShowInGraph="1" InTriggerRecordInEvent="1" InTriggerDescription="" OutTrigger="-1" OutTriggerShowInGraph="1" OutTriggerRecordInEvent="1" OutTriggerDescription="" SyncOutTriggerCycle="1" SyncOutTriggerStartOffset="1" SyncOutTriggerPulsCount="1" SyncOutTriggerPulseStartLine="0" SyncOutTriggerPulseEndLine="1" SyncInTriggerCycle="1" SyncInTriggerStartOffset="1" SyncInTriggerCount="1" Is3DLimitedRoiScanEnable="0" Limited3DRoiFirstSection="1" Limited3DRoiLastSection="1" DetectorValidBegin="1" DetectorValidEnd="1" AotfValidBegin="1" AotfValidEnd="1" ZIntensityCompensationMode="0"><Autofocus-config Precision="2" FocusRange="0.00005" ZUseMode="1" AFAnalyseType="1" WorkflowTimelapse="2" WorkflowTimelapseIterator="1" WorkflowXY="2" WorkflowXYIterator="1" UseFixSliceNumber="0" AFSubsystem="0" AFCOffset="-2"/><Quantity Value="0" Unit="m"/><AdditionalZPositionList><AdditionalZPosition Valid="1" SuperZMode="1" ZMode="1" ZPosition="-9.82315306111501E-05"/></AdditionalZPositionList><ROI><LMSDataContainerHeader Version="2"><Element Name="DCROISet" UniqueID="3be71732-23f3-11e5-8bb6-00270e3066a2"><Data><ROISet ROISetType="1" PossibleChildROITypes="-1" PossibleROITransforms="65535" PossibleROIActions="65535"/></Data>
									<Memory Size="0" MemoryBlockID="MemBlock_521416"/><Children/></Element></LMSDataContainerHeader>
						</ROI><ShutterList><Shutter LightSourceQualifier="10" ShutterQualifier="3" LightSourceName="Vis" IsActive="1"/></ShutterList><FilterWheel><Wheel Qualifier="40" FilterIndex="1" IsSpectrumTurnMode="0" FilterSpectrumPos="0" IndexChanged="0" SpectrumChanged="0"><WheelName FilterName="RT 30/70"/><WheelName FilterName="QD 405/488/561/635"/><WheelName FilterName="DD 488/561"/></Wheel></FilterWheel><Spectro><MultiBand Channel="1" LeftWorld="494.107294855891" RightWorld="568.701889450486" DyeName="Leica/EGFP"/></Spectro><Lambda><LambdaEmission Channel="1" IsValid="0" BandWidthMode="0" LambdaEnd="795" LambdaBegin="385" BandWidth="10" Sections="41" Resolution="2.5"/><LambdaExcitation BandWidthMode="4" LambdaExcitationLightSource="0" LambdaLambdaChannel="1" LambdaLambdaDetectionRangeGeometry="0" LambdaExcitationSections="21" ValidLambdaExcitationBegin="0" ValidLambdaExcitationEnd="0" LambdaExcitationBegin="465" LambdaExcitationEnd="700" LambdaExcitationGapToSPUnit="10" LambdaExcitationSPUnitMaxLambda="710" LambdaExcitationLaserLineIndex="0" LambdaExcitationResolution="10" LambdaExcitationDontMoveSPUnits="0" LambdaBandWidthSize="20" LambdaLambdaDetectBegin="480" LambdaLambdaDetectEnd="720" LambdaLambdaDetectBandWidth="20" LambdaLambdaDetectNoOfSteps="12" LambdaLambdaDetectStepSize="20" ValidLambdaLambdaMinGapExctToDetct="1" ValidLambdaLambdaMaxGapExctToDetct="0" LambdaLambdaMinGapExctToDetct="10" LambdaLambdaMaxGapExctToDetct="50" LambdaLambdaImageCounter="0"/></Lambda><LambdaLarge/><AotfList><Aotf AotfQualifier="10" LightSourceQualifier="10" OpenVirtual="0" IsChanged="1" CanDoPulseFreq="0" PulsFreq="0" CanDoTwoLaserPIE="0" TwoLaserPIEActive="0"><LaserLineSetting LaserLine="405" IntensityDev="0" IntensityLowDev="0" AOBSIntensityDev="-1" AOBSIntensityLowDev="-1" EnableDoubleMode="0" LineIndex="0" Qualifier="10" SequenceIndex="0" IsLineDeactivated="0" IsLineChecked="0" OutCheckedIntensity="0" SuppressionMode="-1" IsVisible="1"/><LaserLineSetting LaserLine="488" IntensityDev="9.99816883354697" IntensityLowDev="0" AOBSIntensityDev="-1" AOBSIntensityLowDev="-1" EnableDoubleMode="0" LineIndex="1" Qualifier="10" SequenceIndex="0" IsLineDeactivated="0" IsLineChecked="0" OutCheckedIntensity="0" SuppressionMode="-1" IsVisible="1"/><LaserLineSetting LaserLine="561" IntensityDev="0" IntensityLowDev="0" AOBSIntensityDev="-1" AOBSIntensityLowDev="-1" EnableDoubleMode="0" LineIndex="2" Qualifier="10" SequenceIndex="0" IsLineDeactivated="0" IsLineChecked="0" OutCheckedIntensity="0" SuppressionMode="-1" IsVisible="1"/><LaserLineSetting LaserLine="635" IntensityDev="0" IntensityLowDev="0" AOBSIntensityDev="-1" AOBSIntensityLowDev="-1" EnableDoubleMode="0" LineIndex="3" Qualifier="10" SequenceIndex="0" IsLineDeactivated="0" IsLineChecked="0" OutCheckedIntensity="0" SuppressionMode="-1" IsVisible="1"/></Aotf></AotfList><LUT_List><LUT Channel="1" LutName="Magenta"/></LUT_List><DetectorList><Detector Channel="1" IsActive="1" IsReferenceUnitActivatedForCorrection="0" Gain="900" Offset="-0.200000000000003" IsFlimDetector="0" IsHPDDetector="0" CanDoTimeGate="0"/></DetectorList><LaserArray><Laser Qualifier="10" LightSourceQualifier="10" LaserName="405 nm" CanDoLinearOutputPower="0" OutputPower="0" Wavelength="405"/><Laser Qualifier="10" LightSourceQualifier="10" LaserName="488 nm" CanDoLinearOutputPower="0" OutputPower="0" Wavelength="488"/><Laser Qualifier="10" LightSourceQualifier="10" LaserName="561 nm" CanDoLinearOutputPower="0" OutputPower="0" Wavelength="561"/><Laser Qualifier="10" LightSourceQualifier="10" LaserName="635 nm" CanDoLinearOutputPower="0" OutputPower="0" Wavelength="635"/></LaserArray><CompensationInterpolationPoints><IntensityCompArray/></CompensationInterpolationPoints><CompensationDetectorBeginCond><DetectorArray><Detector Channel="1" IsActive="1" IsReferenceUnitActivatedForCorrection="0" Gain="850" Offset="-70" IsFlimDetector="0" IsHPDDetector="0" CanDoTimeGate="0"/></DetectorArray></CompensationDetectorBeginCond><CompensationDetectorEndCond><DetectorArray><Detector Channel="1" IsActive="1" IsReferenceUnitActivatedForCorrection="0" Gain="850" Offset="-70" IsFlimDetector="0" IsHPDDetector="0" CanDoTimeGate="0"/></DetectorArray></CompensationDetectorEndCond><CompensationAotfBeginCond><LaserLineSettingArray><LaserLineSetting LaserLine="405" IntensityDev="0" IntensityLowDev="0" AOBSIntensityDev="-1" AOBSIntensityLowDev="-1" EnableDoubleMode="0" LineIndex="0" Qualifier="10" SequenceIndex="0" SuppressionMode="-1" IsChecked="0" IsVisible="1"/><LaserLineSetting LaserLine="488" IntensityDev="0" IntensityLowDev="0" AOBSIntensityDev="-1" AOBSIntensityLowDev="-1" EnableDoubleMode="0" LineIndex="1" Qualifier="10" SequenceIndex="0" SuppressionMode="-1" IsChecked="0" IsVisible="1"/><LaserLineSetting LaserLine="561" IntensityDev="0" IntensityLowDev="0" AOBSIntensityDev="-1" AOBSIntensityLowDev="-1" EnableDoubleMode="0" LineIndex="2" Qualifier="10" SequenceIndex="0" SuppressionMode="-1" IsChecked="0" IsVisible="1"/><LaserLineSetting LaserLine="635" IntensityDev="25.0015259720442" IntensityLowDev="0" AOBSIntensityDev="-1" AOBSIntensityLowDev="-1" EnableDoubleMode="0" LineIndex="3" Qualifier="10" SequenceIndex="0" SuppressionMode="-1" IsChecked="0" IsVisible="1"/></LaserLineSettingArray></CompensationAotfBeginCond><CompensationAotfEndCond><LaserLineSettingArray><LaserLineSetting LaserLine="405" IntensityDev="0" IntensityLowDev="0" AOBSIntensityDev="-1" AOBSIntensityLowDev="-1" EnableDoubleMode="0" LineIndex="0" Qualifier="10" SequenceIndex="0" SuppressionMode="-1" IsChecked="0" IsVisible="1"/><LaserLineSetting LaserLine="488" IntensityDev="0" IntensityLowDev="0" AOBSIntensityDev="-1" AOBSIntensityLowDev="-1" EnableDoubleMode="0" LineIndex="1" Qualifier="10" SequenceIndex="0" SuppressionMode="-1" IsChecked="0" IsVisible="1"/><LaserLineSetting LaserLine="561" IntensityDev="0" IntensityLowDev="0" AOBSIntensityDev="-1" AOBSIntensityLowDev="-1" EnableDoubleMode="0" LineIndex="2" Qualifier="10" SequenceIndex="0" SuppressionMode="-1" IsChecked="0" IsVisible="1"/><LaserLineSetting LaserLine="635" IntensityDev="25.0015259720442" IntensityLowDev="0" AOBSIntensityDev="-1" AOBSIntensityLowDev="-1" EnableDoubleMode="0" LineIndex="3" Qualifier="10" SequenceIndex="0" SuppressionMode="-1" IsChecked="0" IsVisible="1"/></LaserLineSettingArray></CompensationAotfEndCond><CompensationDetectorBeginCond><EOMComp CanDoMP="0" CanDoMP2="0" GainMP="0" OffsetMP="0" GainMP2="0" OffsetMP2="0"/></CompensationDetectorBeginCond><CompensationDetectorEndCond><EOMComp CanDoMP="0" CanDoMP2="0" GainMP="0" OffsetMP="0" GainMP2="0" OffsetMP2="0"/></CompensationDetectorEndCond></ATLConfocalSettingDefinition></LDM_Block></LDM_Block_Sequence_Block><LDM_Block_Sequence_Block BlockType="1" BlockID="39" BlockIsUsingCameraImageSource="0"><LDM_Block_Sequential SequentialMode="1" AutoFocusSequence="1" BlockName="ACQUISITION 05 01"><LDM_Block_Sequential_Master><ATLConfocalSettingDefinition VersionNumber="3" UserSettingName="S37" IsSTEDActive="0" STEDDelayTime="42" STEDDelayTime2="42" IsUserSettingNameSet="0" BitSize="12" ScanMode="xyz" ZUseMode="1" ZPosition="-9.82315306111501E-05" IsSuperZ="0" Begin="-1.33231846515692E-04" End="-7.78424554246771E-05" Sections="56" CycleCount="1" CycleTime="0" CompleteTime="253.0601916198" LineTime="0.0025" FrameTime="1.885" UseMaxIterationsForT="0" IsTimeMinimizeEnabled="0" LastTCalcMode="3" Lines="512" Pages="1" MaxLines="1" ValidBeginStack="1" ValidEndStack="1" IsActivatedStepSizer="0" StepSizeConstant="0" IsFastZStack="0" ZStackDirectionMode="1" StagePosX="368610" StagePosY="312489" StagePosZ="0" StageRangeX="919500" StageRangeY="600750" Magnification="20" ObjectivePos="3" CanDoOpticalZoom="0" OpticalZoom="1" AdaptiveFocusControlActive="0" AdaptiveFocusControlAutonomousOffset="-2" AdaptiveFocusControlAutonomousModeActive="0" CanDoCSMode="1" ActiveCS_SubModeForTLD="100" ActiveCS_SubModeForRLD="-1" AutofocusChannel="1" IsAutofocusOnStart="0" AutoFocusMode="2" AutofocusRedoEveryNTimePoints="0" IsFCSFilterAutomationActive="0" IsSMDChaserUVAOTFAutomationActive="0" ObjectiveName="Dummy4" ObjectiveNumber="11506166" IsVisShutterActive="1" LastNonMP_MFP_FW_Name="" LastNonMP_Pol_FW_Name="" ScanSpeed="600" InDimension="512" OutDimension="512" Zoom="2.50000238418806" PanFirstDim="0" PanSecondDim="0" ScanDirectionX="2" PhaseX="349" Pinhole="8.08292708292933E-05" PinholeAiry="0.999514018875518" FrameAverage="3" LineAverage="1" FrameAccumulation="1" Line_Accumulation="1" LambdaExcitationMode="0" IsRoiScanEnable="0" InTrigger="-1" InTriggerShowInGraph="1" InTriggerRecordInEvent="1" InTriggerDescription="" OutTrigger="-1" OutTriggerShowInGraph="1" OutTriggerRecordInEvent="1" OutTriggerDescription="" SyncOutTriggerCycle="1" SyncOutTriggerStartOffset="1" SyncOutTriggerPulsCount="1" SyncOutTriggerPulseStartLine="0" SyncOutTriggerPulseEndLine="1" SyncInTriggerCycle="1" SyncInTriggerStartOffset="1" SyncInTriggerCount="1" Is3DLimitedRoiScanEnable="0" Limited3DRoiFirstSection="1" Limited3DRoiLastSection="1" DetectorValidBegin="1" DetectorValidEnd="1" AotfValidBegin="1" AotfValidEnd="1" ZIntensityCompensationMode="0"><Autofocus-config Precision="2" FocusRange="0.00005" ZUseMode="1" AFAnalyseType="1" WorkflowTimelapse="2" WorkflowTimelapseIterator="1" WorkflowXY="2" WorkflowXYIterator="1" UseFixSliceNumber="0" AFSubsystem="0" AFCOffset="-2"/><Quantity Value="1.00707983801846E-06" Unit="m"/><AdditionalZPositionList><AdditionalZPosition Valid="1" SuperZMode="1" ZMode="1" ZPosition="-9.82315306111501E-05"/></AdditionalZPositionList><ROI><LMSDataContainerHeader Version="2"><Element Name="DCROISet" UniqueID="3be71733-23f3-11e5-8bb6-00270e3066a2"><Data><ROISet ROISetType="1" PossibleChildROITypes="-1" PossibleROITransforms="65535" PossibleROIActions="65535"/></Data>
										<Memory Size="0" MemoryBlockID="MemBlock_521418"/><Children/></Element></LMSDataContainerHeader>
							</ROI><ShutterList><Shutter LightSourceQualifier="10" ShutterQualifier="3" LightSourceName="Vis" IsActive="1"/></ShutterList><FilterWheel><Wheel Qualifier="40" FilterIndex="1" IsSpectrumTurnMode="0" FilterSpectrumPos="0" IndexChanged="0" SpectrumChanged="0"><WheelName FilterName="RT 30/70"/><WheelName FilterName="QD 405/488/561/635"/><WheelName FilterName="DD 488/561"/></Wheel></FilterWheel><Spectro><MultiBand Channel="1" LeftWorld="578.431606808224" RightWorld="688.701864706503" DyeName="Leica/EGFP"/></Spectro><Lambda><LambdaEmission Channel="1" IsValid="0" BandWidthMode="0" LambdaEnd="795" LambdaBegin="385" BandWidth="10" Sections="41" Resolution="2.5"/><LambdaExcitation BandWidthMode="4" LambdaExcitationLightSource="0" LambdaLambdaChannel="1" LambdaLambdaDetectionRangeGeometry="0" LambdaExcitationSections="21" ValidLambdaExcitationBegin="0" ValidLambdaExcitationEnd="0" LambdaExcitationBegin="465" LambdaExcitationEnd="700" LambdaExcitationGapToSPUnit="10" LambdaExcitationSPUnitMaxLambda="710" LambdaExcitationLaserLineIndex="0" LambdaExcitationResolution="10" LambdaExcitationDontMoveSPUnits="0" LambdaBandWidthSize="20" LambdaLambdaDetectBegin="480" LambdaLambdaDetectEnd="720" LambdaLambdaDetectBandWidth="20" LambdaLambdaDetectNoOfSteps="12" LambdaLambdaDetectStepSize="20" ValidLambdaLambdaMinGapExctToDetct="1" ValidLambdaLambdaMaxGapExctToDetct="0" LambdaLambdaMinGapExctToDetct="10" LambdaLambdaMaxGapExctToDetct="50" LambdaLambdaImageCounter="0"/></Lambda><LambdaLarge/><AotfList><Aotf AotfQualifier="10" LightSourceQualifier="10" OpenVirtual="0" IsChanged="1" CanDoPulseFreq="0" PulsFreq="0" CanDoTwoLaserPIE="0" TwoLaserPIEActive="0"><LaserLineSetting LaserLine="405" IntensityDev="0" IntensityLowDev="0" AOBSIntensityDev="-1" AOBSIntensityLowDev="-1" EnableDoubleMode="0" LineIndex="0" Qualifier="10" SequenceIndex="0" IsLineDeactivated="0" IsLineChecked="0" OutCheckedIntensity="0" SuppressionMode="-1" IsVisible="1"/><LaserLineSetting LaserLine="488" IntensityDev="14.9972532503205" IntensityLowDev="0" AOBSIntensityDev="-1" AOBSIntensityLowDev="-1" EnableDoubleMode="0" LineIndex="1" Qualifier="10" SequenceIndex="0" IsLineDeactivated="0" IsLineChecked="0" OutCheckedIntensity="0" SuppressionMode="-1" IsVisible="1"/><LaserLineSetting LaserLine="561" IntensityDev="0" IntensityLowDev="0" AOBSIntensityDev="-1" AOBSIntensityLowDev="-1" EnableDoubleMode="0" LineIndex="2" Qualifier="10" SequenceIndex="0" IsLineDeactivated="0" IsLineChecked="0" OutCheckedIntensity="0" SuppressionMode="-1" IsVisible="1"/><LaserLineSetting LaserLine="635" IntensityDev="0" IntensityLowDev="0" AOBSIntensityDev="-1" AOBSIntensityLowDev="-1" EnableDoubleMode="0" LineIndex="3" Qualifier="10" SequenceIndex="0" IsLineDeactivated="0" IsLineChecked="0" OutCheckedIntensity="0" SuppressionMode="-1" IsVisible="1"/></Aotf></AotfList><LUT_List><LUT Channel="1" LutName="Cyan"/></LUT_List><DetectorList><Detector Channel="1" IsActive="1" IsReferenceUnitActivatedForCorrection="0" Gain="900" Offset="-9.99999999999943E-02" IsFlimDetector="0" IsHPDDetector="0" CanDoTimeGate="0"/></DetectorList><LaserArray><Laser Qualifier="10" LightSourceQualifier="10" LaserName="405 nm" CanDoLinearOutputPower="0" OutputPower="0" Wavelength="405"/><Laser Qualifier="10" LightSourceQualifier="10" LaserName="488 nm" CanDoLinearOutputPower="0" OutputPower="0" Wavelength="488"/><Laser Qualifier="10" LightSourceQualifier="10" LaserName="561 nm" CanDoLinearOutputPower="0" OutputPower="0" Wavelength="561"/><Laser Qualifier="10" LightSourceQualifier="10" LaserName="635 nm" CanDoLinearOutputPower="0" OutputPower="0" Wavelength="635"/></LaserArray><CompensationInterpolationPoints><IntensityCompArray/></CompensationInterpolationPoints><CompensationDetectorBeginCond><DetectorArray><Detector Channel="1" IsActive="1" IsReferenceUnitActivatedForCorrection="0" Gain="815" Offset="0" IsFlimDetector="0" IsHPDDetector="0" CanDoTimeGate="0"/></DetectorArray></CompensationDetectorBeginCond><CompensationDetectorEndCond><DetectorArray><Detector Channel="1" IsActive="1" IsReferenceUnitActivatedForCorrection="0" Gain="815" Offset="0" IsFlimDetector="0" IsHPDDetector="0" CanDoTimeGate="0"/></DetectorArray></CompensationDetectorEndCond><CompensationAotfBeginCond><LaserLineSettingArray><LaserLineSetting LaserLine="405" IntensityDev="0" IntensityLowDev="0" AOBSIntensityDev="-1" AOBSIntensityLowDev="-1" EnableDoubleMode="0" LineIndex="0" Qualifier="10" SequenceIndex="0" SuppressionMode="-1" IsChecked="0" IsVisible="1"/><LaserLineSetting LaserLine="488" IntensityDev="25.0015259720442" IntensityLowDev="0" AOBSIntensityDev="-1" AOBSIntensityLowDev="-1" EnableDoubleMode="0" LineIndex="1" Qualifier="10" SequenceIndex="0" SuppressionMode="-1" IsChecked="0" IsVisible="1"/><LaserLineSetting LaserLine="561" IntensityDev="0" IntensityLowDev="0" AOBSIntensityDev="-1" AOBSIntensityLowDev="-1" EnableDoubleMode="0" LineIndex="2" Qualifier="10" SequenceIndex="0" SuppressionMode="-1" IsChecked="0" IsVisible="1"/><LaserLineSetting LaserLine="635" IntensityDev="0" IntensityLowDev="0" AOBSIntensityDev="-1" AOBSIntensityLowDev="-1" EnableDoubleMode="0" LineIndex="3" Qualifier="10" SequenceIndex="0" SuppressionMode="-1" IsChecked="0" IsVisible="1"/></LaserLineSettingArray></CompensationAotfBeginCond><CompensationAotfEndCond><LaserLineSettingArray><LaserLineSetting LaserLine="405" IntensityDev="0" IntensityLowDev="0" AOBSIntensityDev="-1" AOBSIntensityLowDev="-1" EnableDoubleMode="0" LineIndex="0" Qualifier="10" SequenceIndex="0" SuppressionMode="-1" IsChecked="0" IsVisible="1"/><LaserLineSetting LaserLine="488" IntensityDev="25.0015259720442" IntensityLowDev="0" AOBSIntensityDev="-1" AOBSIntensityLowDev="-1" EnableDoubleMode="0" LineIndex="1" Qualifier="10" SequenceIndex="0" SuppressionMode="-1" IsChecked="0" IsVisible="1"/><LaserLineSetting LaserLine="561" IntensityDev="0" IntensityLowDev="0" AOBSIntensityDev="-1" AOBSIntensityLowDev="-1" EnableDoubleMode="0" LineIndex="2" Qualifier="10" SequenceIndex="0" SuppressionMode="-1" IsChecked="0" IsVisible="1"/><LaserLineSetting LaserLine="635" IntensityDev="0" IntensityLowDev="0" AOBSIntensityDev="-1" AOBSIntensityLowDev="-1" EnableDoubleMode="0" LineIndex="3" Qualifier="10" SequenceIndex="0" SuppressionMode="-1" IsChecked="0" IsVisible="1"/></LaserLineSettingArray></CompensationAotfEndCond><CompensationDetectorBeginCond><EOMComp CanDoMP="0" CanDoMP2="0" GainMP="0" OffsetMP="0" GainMP2="0" OffsetMP2="0"/></CompensationDetectorBeginCond><CompensationDetectorEndCond><EOMComp CanDoMP="0" CanDoMP2="0" GainMP="0" OffsetMP="0" GainMP2="0" OffsetMP2="0"/></CompensationDetectorEndCond></ATLConfocalSettingDefinition></LDM_Block_Sequential_Master><LDM_Block_Sequential_List><ATLConfocalSettingDefinition VersionNumber="3" UserSettingName="Seq. 3" IsSTEDActive="0" STEDDelayTime="42" STEDDelayTime2="42" IsUserSettingNameSet="1" BitSize="12" ScanMode="xyz" ZUseMode="1" ZPosition="-9.82315306111501E-05" IsSuperZ="0" Begin="-1.33231846515692E-04" End="-7.78424554246771E-05" Sections="56" ValidBeginStack="1" ValidEndStack="1" IsActivatedStepSizer="0" StepSizeConstant="0" StagePosX="368610" StagePosY="312489" StagePosZ="0" StageRangeX="919500" StageRangeY="600750" Magnification="20" ObjectivePos="3" CanDoOpticalZoom="0" OpticalZoom="1" MotCorrPosition="-1" CycleCount="1" CycleTime="0" CompleteTime="113.33615879697" UseMaxIterationsForT="0" IsTimeMinimizeEnabled="0" LastTCalcMode="3" Lines="512" Pages="1" MaxLines="1" CanDoCSMode="1" ActiveCS_SubModeForTLD="100" ActiveCS_SubModeForRLD="-1" AutofocusChannel="1" IsAutofocusOnStart="0" AutoFocusMode="2" AutofocusRedoEveryNTimePoints="0" IsFCSFilterAutomationActive="0" IsSMDChaserUVAOTFAutomationActive="0" ObjectiveName="Dummy4" ObjectiveNumber="11506166" IsVisShutterActive="1" LastNonMP_MFP_FW_Name="" LastNonMP_Pol_FW_Name="" ScanSpeed="600" InDimension="512" OutDimension="512" Zoom="2.50000238418806" ScanDirectionX="2" PhaseX="349" Pinhole="8.08292708292933E-05" PinholeAiry="0.999514018875518" FrameAverage="3" LineAverage="1" FrameAccumulation="1" Line_Accumulation="1" LambdaExcitationMode="0" IsRoiScanEnable="0" InTrigger="-1" InTriggerShowInGraph="1" InTriggerRecordInEvent="1" InTriggerDescription="" OutTrigger="-1" OutTriggerShowInGraph="1" OutTriggerRecordInEvent="1" OutTriggerDescription="" SyncOutTriggerCycle="1" SyncOutTriggerStartOffset="1" SyncOutTriggerPulsCount="1" SyncOutTriggerPulseStartLine="0" SyncOutTriggerPulseEndLine="1" SyncInTriggerCycle="1" SyncInTriggerStartOffset="1" SyncInTriggerCount="1" DetectorValidBegin="1" DetectorValidEnd="1" AotfValidBegin="1" AotfValidEnd="1" ZIntensityCompensationMode="0"><Autofocus-config Precision="2" FocusRange="0.00008" ZUseMode="1" AFAnalyseType="1" WorkflowTimelapse="2" WorkflowTimelapseIterator="1" WorkflowXY="2" WorkflowXYIterator="1" UseFixSliceNumber="0" AFSubsystem="0" AFCOffset="-2"/><Quantity Value="1.00707983801846E-06" Unit="m"/><AdditionalZPositionList><AdditionalZPosition Valid="1" SuperZMode="1" ZMode="1" ZPosition="-1.8961186656669E-05"/></AdditionalZPositionList><ROI><LMSDataContainerHeader Version="2"><Element Name="DCROISet" UniqueID="3be71734-23f3-11e5-8bb6-00270e3066a2"><Data><ROISet ROISetType="1" PossibleChildROITypes="-1" PossibleROITransforms="65535" PossibleROIActions="65535"/></Data>
										<Memory Size="0" MemoryBlockID="MemBlock_521419"/><Children/></Element></LMSDataContainerHeader>
							</ROI><ShutterList><Shutter LightSourceQualifier="10" ShutterQualifier="3" LightSourceName="Vis" IsActive="1"/></ShutterList><FilterWheel><Wheel Qualifier="40" FilterIndex="1" IsSpectrumTurnMode="0" FilterSpectrumPos="0" IndexChanged="0" SpectrumChanged="0"><WheelName FilterName="RT 30/70"/><WheelName FilterName="QD 405/488/561/635"/><WheelName FilterName="DD 488/561"/></Wheel></FilterWheel><Spectro><MultiBand Channel="1" LeftWorld="578.431606808224" RightWorld="688.701864706503" DyeName="Leica/Mito Tracker Red"/></Spectro><Lambda><LambdaEmission Channel="1" IsValid="0" BandWidthMode="0" LambdaEnd="795" LambdaBegin="385" BandWidth="10" Sections="41" Resolution="2.5"/><LambdaExcitation BandWidthMode="4" LambdaExcitationLightSource="0" LambdaLambdaChannel="1" LambdaLambdaDetectionRangeGeometry="0" LambdaExcitationSections="21" ValidLambdaExcitationBegin="0" ValidLambdaExcitationEnd="0" LambdaExcitationBegin="465" LambdaExcitationEnd="700" LambdaExcitationGapToSPUnit="10" LambdaExcitationSPUnitMaxLambda="710" LambdaExcitationLaserLineIndex="0" LambdaExcitationResolution="10" LambdaExcitationDontMoveSPUnits="0" LambdaBandWidthSize="20" LambdaLambdaDetectBegin="480" LambdaLambdaDetectEnd="720" LambdaLambdaDetectBandWidth="20" LambdaLambdaDetectNoOfSteps="12" LambdaLambdaDetectStepSize="20" ValidLambdaLambdaMinGapExctToDetct="1" ValidLambdaLambdaMaxGapExctToDetct="0" LambdaLambdaMinGapExctToDetct="10" LambdaLambdaMaxGapExctToDetct="50" LambdaLambdaImageCounter="0"/></Lambda><LambdaLarge/><AotfList><Aotf AotfQualifier="10" LightSourceQualifier="10" OpenVirtual="0" IsChanged="1" CanDoPulseFreq="0" PulsFreq="0" CanDoTwoLaserPIE="0" TwoLaserPIEActive="0"><LaserLineSetting LaserLine="405" IntensityDev="0" IntensityLowDev="0" AOBSIntensityDev="-1" AOBSIntensityLowDev="-1" EnableDoubleMode="0" LineIndex="0" Qualifier="10" SequenceIndex="0" IsLineDeactivated="0" IsLineChecked="0" OutCheckedIntensity="0" SuppressionMode="-1" IsVisible="1"/><LaserLineSetting LaserLine="488" IntensityDev="0" IntensityLowDev="0" AOBSIntensityDev="-1" AOBSIntensityLowDev="-1" EnableDoubleMode="0" LineIndex="1" Qualifier="10" SequenceIndex="0" IsLineDeactivated="0" IsLineChecked="0" OutCheckedIntensity="0" SuppressionMode="-1" IsVisible="1"/><LaserLineSetting LaserLine="561" IntensityDev="20.0024415552707" IntensityLowDev="0" AOBSIntensityDev="-1" AOBSIntensityLowDev="-1" EnableDoubleMode="0" LineIndex="2" Qualifier="10" SequenceIndex="0" IsLineDeactivated="0" IsLineChecked="0" OutCheckedIntensity="0" SuppressionMode="-1" IsVisible="1"/><LaserLineSetting LaserLine="635" IntensityDev="0" IntensityLowDev="0" AOBSIntensityDev="-1" AOBSIntensityLowDev="-1" EnableDoubleMode="0" LineIndex="3" Qualifier="10" SequenceIndex="0" IsLineDeactivated="0" IsLineChecked="0" OutCheckedIntensity="0" SuppressionMode="-1" IsVisible="1"/></Aotf></AotfList><LUT_List><LUT Channel="1" LutName="Red"/></LUT_List><DetectorList><Detector Channel="1" IsActive="1" IsReferenceUnitActivatedForCorrection="0" Gain="900" Offset="-9.99999999999943E-02" IsFlimDetector="0" IsHPDDetector="0" CanDoTimeGate="0"/></DetectorList><LaserArray><Laser Qualifier="10" LightSourceQualifier="10" LaserName="405 nm" CanDoLinearOutputPower="0" OutputPower="0" Wavelength="405"/><Laser Qualifier="10" LightSourceQualifier="10" LaserName="488 nm" CanDoLinearOutputPower="0" OutputPower="0" Wavelength="488"/><Laser Qualifier="10" LightSourceQualifier="10" LaserName="561 nm" CanDoLinearOutputPower="0" OutputPower="0" Wavelength="561"/><Laser Qualifier="10" LightSourceQualifier="10" LaserName="635 nm" CanDoLinearOutputPower="0" OutputPower="0" Wavelength="635"/></LaserArray><CompensationInterpolationPoints><IntensityCompArray/></CompensationInterpolationPoints><CompensationDetectorBeginCond><DetectorArray><Detector Channel="1" IsActive="1" IsReferenceUnitActivatedForCorrection="0" Gain="815" Offset="0" IsFlimDetector="0" IsHPDDetector="0" CanDoTimeGate="0"/></DetectorArray></CompensationDetectorBeginCond><CompensationDetectorEndCond><DetectorArray><Detector Channel="1" IsActive="1" IsReferenceUnitActivatedForCorrection="0" Gain="815" Offset="0" IsFlimDetector="0" IsHPDDetector="0" CanDoTimeGate="0"/></DetectorArray></CompensationDetectorEndCond><CompensationAotfBeginCond><LaserLineSettingArray><LaserLineSetting LaserLine="405" IntensityDev="0" IntensityLowDev="0" AOBSIntensityDev="-1" AOBSIntensityLowDev="-1" EnableDoubleMode="0" LineIndex="0" Qualifier="10" SequenceIndex="0" SuppressionMode="-1" IsChecked="0" IsVisible="1"/><LaserLineSetting LaserLine="488" IntensityDev="25.0015259720442" IntensityLowDev="0" AOBSIntensityDev="-1" AOBSIntensityLowDev="-1" EnableDoubleMode="0" LineIndex="1" Qualifier="10" SequenceIndex="0" SuppressionMode="-1" IsChecked="0" IsVisible="1"/><LaserLineSetting LaserLine="561" IntensityDev="0" IntensityLowDev="0" AOBSIntensityDev="-1" AOBSIntensityLowDev="-1" EnableDoubleMode="0" LineIndex="2" Qualifier="10" SequenceIndex="0" SuppressionMode="-1" IsChecked="0" IsVisible="1"/><LaserLineSetting LaserLine="635" IntensityDev="0" IntensityLowDev="0" AOBSIntensityDev="-1" AOBSIntensityLowDev="-1" EnableDoubleMode="0" LineIndex="3" Qualifier="10" SequenceIndex="0" SuppressionMode="-1" IsChecked="0" IsVisible="1"/></LaserLineSettingArray></CompensationAotfBeginCond><CompensationAotfEndCond><LaserLineSettingArray><LaserLineSetting LaserLine="405" IntensityDev="0" IntensityLowDev="0" AOBSIntensityDev="-1" AOBSIntensityLowDev="-1" EnableDoubleMode="0" LineIndex="0" Qualifier="10" SequenceIndex="0" SuppressionMode="-1" IsChecked="0" IsVisible="1"/><LaserLineSetting LaserLine="488" IntensityDev="25.0015259720442" IntensityLowDev="0" AOBSIntensityDev="-1" AOBSIntensityLowDev="-1" EnableDoubleMode="0" LineIndex="1" Qualifier="10" SequenceIndex="0" SuppressionMode="-1" IsChecked="0" IsVisible="1"/><LaserLineSetting LaserLine="561" IntensityDev="0" IntensityLowDev="0" AOBSIntensityDev="-1" AOBSIntensityLowDev="-1" EnableDoubleMode="0" LineIndex="2" Qualifier="10" SequenceIndex="0" SuppressionMode="-1" IsChecked="0" IsVisible="1"/><LaserLineSetting LaserLine="635" IntensityDev="0" IntensityLowDev="0" AOBSIntensityDev="-1" AOBSIntensityLowDev="-1" EnableDoubleMode="0" LineIndex="3" Qualifier="10" SequenceIndex="0" SuppressionMode="-1" IsChecked="0" IsVisible="1"/></LaserLineSettingArray></CompensationAotfEndCond><CompensationDetectorBeginCond><EOMComp CanDoMP="0" CanDoMP2="0" GainMP="0" OffsetMP="0" GainMP2="0" OffsetMP2="0"/></CompensationDetectorBeginCond><CompensationDetectorEndCond><EOMComp CanDoMP="0" CanDoMP2="0" GainMP="0" OffsetMP="0" GainMP2="0" OffsetMP2="0"/></CompensationDetectorEndCond></ATLConfocalSettingDefinition><ATLConfocalSettingDefinition VersionNumber="3" UserSettingName="Seq. 2" IsSTEDActive="0" STEDDelayTime="42" STEDDelayTime2="42" IsUserSettingNameSet="1" BitSize="12" ScanMode="xyz" ZUseMode="1" ZPosition="-9.82315306111501E-05" IsSuperZ="0" Begin="-1.33231846515692E-04" End="-7.78424554246771E-05" Sections="56" ValidBeginStack="1" ValidEndStack="1" IsActivatedStepSizer="0" StepSizeConstant="0" StagePosX="368610" StagePosY="312489" StagePosZ="0" StageRangeX="919500" StageRangeY="600750" Magnification="20" ObjectivePos="3" CanDoOpticalZoom="0" OpticalZoom="1" MotCorrPosition="-1" CycleCount="1" CycleTime="0" CompleteTime="339.53615879697" UseMaxIterationsForT="0" IsTimeMinimizeEnabled="0" LastTCalcMode="3" Lines="512" Pages="1" MaxLines="1" CanDoCSMode="1" ActiveCS_SubModeForTLD="100" ActiveCS_SubModeForRLD="-1" AutofocusChannel="1" IsAutofocusOnStart="0" AutoFocusMode="2" AutofocusRedoEveryNTimePoints="0" IsFCSFilterAutomationActive="0" IsSMDChaserUVAOTFAutomationActive="0" ObjectiveName="Dummy4" ObjectiveNumber="11506166" IsVisShutterActive="1" LastNonMP_MFP_FW_Name="" LastNonMP_Pol_FW_Name="" ScanSpeed="400" InDimension="512" OutDimension="512" Zoom="57.9964601769912" ScanDirectionX="1" PhaseX="349" Pinhole="8.08292708292933E-05" PinholeAiry="0.999514018875518" FrameAverage="3" LineAverage="1" FrameAccumulation="1" Line_Accumulation="1" LambdaExcitationMode="0" IsRoiScanEnable="0" InTrigger="-1" InTriggerShowInGraph="1" InTriggerRecordInEvent="1" InTriggerDescription="" OutTrigger="-1" OutTriggerShowInGraph="1" OutTriggerRecordInEvent="1" OutTriggerDescription="" SyncOutTriggerCycle="1" SyncOutTriggerStartOffset="1" SyncOutTriggerPulsCount="1" SyncOutTriggerPulseStartLine="0" SyncOutTriggerPulseEndLine="1" SyncInTriggerCycle="1" SyncInTriggerStartOffset="1" SyncInTriggerCount="1" DetectorValidBegin="1" DetectorValidEnd="1" AotfValidBegin="1" AotfValidEnd="1" ZIntensityCompensationMode="1"><Autofocus-config Precision="2" FocusRange="0.00008" ZUseMode="1" AFAnalyseType="1" WorkflowTimelapse="2" WorkflowTimelapseIterator="1" WorkflowXY="2" WorkflowXYIterator="1" UseFixSliceNumber="0" AFSubsystem="0" AFCOffset="-2"/><Quantity Value="1.00707983801846E-06" Unit="m"/><AdditionalZPositionList><AdditionalZPosition Valid="1" SuperZMode="1" ZMode="1" ZPosition="2.38418522283731E-10"/></AdditionalZPositionList><ROI><LMSDataContainerHeader Version="2"><Element Name="DCROISet" UniqueID="3be71735-23f3-11e5-8bb6-00270e3066a2"><Data><ROISet ROISetType="1" PossibleChildROITypes="-1" PossibleROITransforms="65535" PossibleROIActions="65535"/></Data>
										<Memory Size="0" MemoryBlockID="MemBlock_521422"/><Children/></Element></LMSDataContainerHeader>
							</ROI><ShutterList><Shutter LightSourceQualifier="10" ShutterQualifier="3" LightSourceName="Vis" IsActive="1"/></ShutterList><FilterWheel><Wheel Qualifier="40" FilterIndex="1" IsSpectrumTurnMode="0" FilterSpectrumPos="0" IndexChanged="0" SpectrumChanged="0"><WheelName FilterName="RT 30/70"/><WheelName FilterName="QD 405/488/561/635"/><WheelName FilterName="DD 488/561"/></Wheel></FilterWheel><Spectro><MultiBand Channel="1" LeftWorld="494.1072824839" RightWorld="573.566729571368" DyeName="Leica/EGFP"/></Spectro><Lambda><LambdaEmission Channel="1" IsValid="0" BandWidthMode="0" LambdaEnd="795" LambdaBegin="385" BandWidth="10" Sections="41" Resolution="2.5"/><LambdaExcitation BandWidthMode="4" LambdaExcitationLightSource="0" LambdaLambdaChannel="1" LambdaLambdaDetectionRangeGeometry="0" LambdaExcitationSections="21" ValidLambdaExcitationBegin="0" ValidLambdaExcitationEnd="0" LambdaExcitationBegin="465" LambdaExcitationEnd="700" LambdaExcitationGapToSPUnit="10" LambdaExcitationSPUnitMaxLambda="710" LambdaExcitationLaserLineIndex="0" LambdaExcitationResolution="10" LambdaExcitationDontMoveSPUnits="0" LambdaBandWidthSize="20" LambdaLambdaDetectBegin="480" LambdaLambdaDetectEnd="720" LambdaLambdaDetectBandWidth="20" LambdaLambdaDetectNoOfSteps="12" LambdaLambdaDetectStepSize="20" ValidLambdaLambdaMinGapExctToDetct="1" ValidLambdaLambdaMaxGapExctToDetct="0" LambdaLambdaMinGapExctToDetct="10" LambdaLambdaMaxGapExctToDetct="50" LambdaLambdaImageCounter="0"/></Lambda><LambdaLarge/><AotfList><Aotf AotfQualifier="10" LightSourceQualifier="10" OpenVirtual="0" IsChanged="1" CanDoPulseFreq="0" PulsFreq="0" CanDoTwoLaserPIE="0" TwoLaserPIEActive="0"><LaserLineSetting LaserLine="405" IntensityDev="0" IntensityLowDev="0" AOBSIntensityDev="-1" AOBSIntensityLowDev="-1" EnableDoubleMode="0" LineIndex="0" Qualifier="10" SequenceIndex="0" IsLineDeactivated="0" IsLineChecked="0" OutCheckedIntensity="0" SuppressionMode="-1" IsVisible="1"/><LaserLineSetting LaserLine="488" IntensityDev="20.0024415552707" IntensityLowDev="0" AOBSIntensityDev="-1" AOBSIntensityLowDev="-1" EnableDoubleMode="0" LineIndex="1" Qualifier="10" SequenceIndex="0" IsLineDeactivated="0" IsLineChecked="0" OutCheckedIntensity="0" SuppressionMode="-1" IsVisible="1"/><LaserLineSetting LaserLine="561" IntensityDev="0" IntensityLowDev="0" AOBSIntensityDev="-1" AOBSIntensityLowDev="-1" EnableDoubleMode="0" LineIndex="2" Qualifier="10" SequenceIndex="0" IsLineDeactivated="0" IsLineChecked="0" OutCheckedIntensity="0" SuppressionMode="-1" IsVisible="1"/><LaserLineSetting LaserLine="635" IntensityDev="0" IntensityLowDev="0" AOBSIntensityDev="-1" AOBSIntensityLowDev="-1" EnableDoubleMode="0" LineIndex="3" Qualifier="10" SequenceIndex="0" IsLineDeactivated="0" IsLineChecked="0" OutCheckedIntensity="0" SuppressionMode="-1" IsVisible="1"/></Aotf></AotfList><LUT_List><LUT Channel="1" LutName="Cyan"/></LUT_List><DetectorList><Detector Channel="1" IsActive="1" IsReferenceUnitActivatedForCorrection="0" Gain="900" Offset="-9.99999999999943E-02" IsFlimDetector="0" IsHPDDetector="0" CanDoTimeGate="0"/></DetectorList><LaserArray><Laser Qualifier="10" LightSourceQualifier="10" LaserName="405 nm" CanDoLinearOutputPower="0" OutputPower="0" Wavelength="405"/><Laser Qualifier="10" LightSourceQualifier="10" LaserName="488 nm" CanDoLinearOutputPower="0" OutputPower="0" Wavelength="488"/><Laser Qualifier="10" LightSourceQualifier="10" LaserName="561 nm" CanDoLinearOutputPower="0" OutputPower="0" Wavelength="561"/><Laser Qualifier="10" LightSourceQualifier="10" LaserName="635 nm" CanDoLinearOutputPower="0" OutputPower="0" Wavelength="635"/></LaserArray><CompensationInterpolationPoints><IntensityCompArray/></CompensationInterpolationPoints><CompensationDetectorBeginCond><DetectorArray><Detector Channel="1" IsActive="1" IsReferenceUnitActivatedForCorrection="0" Gain="815" Offset="0" IsFlimDetector="0" IsHPDDetector="0" CanDoTimeGate="0"/></DetectorArray></CompensationDetectorBeginCond><CompensationDetectorEndCond><DetectorArray><Detector Channel="1" IsActive="1" IsReferenceUnitActivatedForCorrection="0" Gain="815" Offset="0" IsFlimDetector="0" IsHPDDetector="0" CanDoTimeGate="0"/></DetectorArray></CompensationDetectorEndCond><CompensationAotfBeginCond><LaserLineSettingArray><LaserLineSetting LaserLine="405" IntensityDev="0" IntensityLowDev="0" AOBSIntensityDev="-1" AOBSIntensityLowDev="-1" EnableDoubleMode="0" LineIndex="0" Qualifier="10" SequenceIndex="0" SuppressionMode="-1" IsChecked="0" IsVisible="1"/><LaserLineSetting LaserLine="488" IntensityDev="25.0015259720442" IntensityLowDev="0" AOBSIntensityDev="-1" AOBSIntensityLowDev="-1" EnableDoubleMode="0" LineIndex="1" Qualifier="10" SequenceIndex="0" SuppressionMode="-1" IsChecked="0" IsVisible="1"/><LaserLineSetting LaserLine="561" IntensityDev="0" IntensityLowDev="0" AOBSIntensityDev="-1" AOBSIntensityLowDev="-1" EnableDoubleMode="0" LineIndex="2" Qualifier="10" SequenceIndex="0" SuppressionMode="-1" IsChecked="0" IsVisible="1"/><LaserLineSetting LaserLine="635" IntensityDev="0" IntensityLowDev="0" AOBSIntensityDev="-1" AOBSIntensityLowDev="-1" EnableDoubleMode="0" LineIndex="3" Qualifier="10" SequenceIndex="0" SuppressionMode="-1" IsChecked="0" IsVisible="1"/></LaserLineSettingArray></CompensationAotfBeginCond><CompensationAotfEndCond><LaserLineSettingArray><LaserLineSetting LaserLine="405" IntensityDev="0" IntensityLowDev="0" AOBSIntensityDev="-1" AOBSIntensityLowDev="-1" EnableDoubleMode="0" LineIndex="0" Qualifier="10" SequenceIndex="0" SuppressionMode="-1" IsChecked="0" IsVisible="1"/><LaserLineSetting LaserLine="488" IntensityDev="25.0015259720442" IntensityLowDev="0" AOBSIntensityDev="-1" AOBSIntensityLowDev="-1" EnableDoubleMode="0" LineIndex="1" Qualifier="10" SequenceIndex="0" SuppressionMode="-1" IsChecked="0" IsVisible="1"/><LaserLineSetting LaserLine="561" IntensityDev="0" IntensityLowDev="0" AOBSIntensityDev="-1" AOBSIntensityLowDev="-1" EnableDoubleMode="0" LineIndex="2" Qualifier="10" SequenceIndex="0" SuppressionMode="-1" IsChecked="0" IsVisible="1"/><LaserLineSetting LaserLine="635" IntensityDev="0" IntensityLowDev="0" AOBSIntensityDev="-1" AOBSIntensityLowDev="-1" EnableDoubleMode="0" LineIndex="3" Qualifier="10" SequenceIndex="0" SuppressionMode="-1" IsChecked="0" IsVisible="1"/></LaserLineSettingArray></CompensationAotfEndCond><CompensationDetectorBeginCond><EOMComp CanDoMP="0" CanDoMP2="0" GainMP="0" OffsetMP="0" GainMP2="0" OffsetMP2="0"/></CompensationDetectorBeginCond><CompensationDetectorEndCond><EOMComp CanDoMP="0" CanDoMP2="0" GainMP="0" OffsetMP="0" GainMP2="0" OffsetMP2="0"/></CompensationDetectorEndCond></ATLConfocalSettingDefinition></LDM_Block_Sequential_List><LDM_Block_Sequential_Execution_Mask><InstrumentSettingMask Shutter="1" Frame_Average="1" AOTF="1" Laser_Gain_Offset="1" PMTs_on_off="1" PMTs_Gain_Offset="1" FilterWheel="1" Microscope="1" Pinhole="1" Spectrophotometer="1" Frame_Accumulation="1" Reference_Correction="1" Laser="1" STED_DelayTime="1"/></LDM_Block_Sequential_Execution_Mask></LDM_Block_Sequential></LDM_Block_Sequence_Block><LDM_Block_Sequence_Block BlockType="0" BlockID="40" BlockIsUsingCameraImageSource="0"><LDM_Block BlockName="Job 15"><ATLConfocalSettingDefinition VersionNumber="3" UserSettingName="S40" IsSTEDActive="0" STEDDelayTime="42" STEDDelayTime2="42" IsUserSettingNameSet="0" BitSize="8" ScanMode="xyz" ZUseMode="1" ZPosition="-9.6387124922961E-05" IsSuperZ="0" Begin="-9.6387124922961E-05" End="-9.6387124922961E-05" Sections="1" CycleCount="1" CycleTime="0" CompleteTime="0.161666666666667" LineTime="8.33333333333333E-04" FrameTime="0.161666666666667" UseMaxIterationsForT="0" IsTimeMinimizeEnabled="0" LastTCalcMode="3" Lines="512" Pages="1" MaxLines="1" ValidBeginStack="1" ValidEndStack="1" IsActivatedStepSizer="0" StepSizeConstant="0" IsFastZStack="0" ZStackDirectionMode="1" StagePosX="367671" StagePosY="299276" StagePosZ="0" StageRangeX="919500" StageRangeY="600750" Magnification="20" ObjectivePos="3" CanDoOpticalZoom="0" OpticalZoom="1" AdaptiveFocusControlActive="0" AdaptiveFocusControlAutonomousOffset="-2" AdaptiveFocusControlAutonomousModeActive="0" CanDoCSMode="1" ActiveCS_SubModeForTLD="100" ActiveCS_SubModeForRLD="-1" AutofocusChannel="1" IsAutofocusOnStart="0" AutoFocusMode="2" AutofocusRedoEveryNTimePoints="0" IsFCSFilterAutomationActive="0" IsSMDChaserUVAOTFAutomationActive="0" ObjectiveName="Dummy4" ObjectiveNumber="11506166" IsVisShutterActive="1" LastNonMP_MFP_FW_Name="" LastNonMP_Pol_FW_Name="" ScanSpeed="600" InDimension="128" OutDimension="128" Zoom="2" PanFirstDim="0" PanSecondDim="0" ScanDirectionX="2" PhaseX="349" Pinhole="2.02184677594704E-04" PinholeAiry="2.50016383402157" FrameAverage="1" LineAverage="1" FrameAccumulation="1" Line_Accumulation="1" LambdaExcitationMode="0" IsRoiScanEnable="0" InTrigger="-1" InTriggerShowInGraph="1" InTriggerRecordInEvent="1" InTriggerDescription="" OutTrigger="-1" OutTriggerShowInGraph="1" OutTriggerRecordInEvent="1" OutTriggerDescription="" SyncOutTriggerCycle="1" SyncOutTriggerStartOffset="1" SyncOutTriggerPulsCount="1" SyncOutTriggerPulseStartLine="0" SyncOutTriggerPulseEndLine="1" SyncInTriggerCycle="1" SyncInTriggerStartOffset="1" SyncInTriggerCount="1" Is3DLimitedRoiScanEnable="0" Limited3DRoiFirstSection="1" Limited3DRoiLastSection="1" DetectorValidBegin="1" DetectorValidEnd="1" AotfValidBegin="1" AotfValidEnd="1" ZIntensityCompensationMode="0"><Autofocus-config Precision="2" FocusRange="0.000005" ZUseMode="1" AFAnalyseType="1" WorkflowTimelapse="2" WorkflowTimelapseIterator="1" WorkflowXY="2" WorkflowXYIterator="1" UseFixSliceNumber="1" FixSliceNumber="10" AFSubsystem="0" AFCOffset="-2"/><Quantity Value="0" Unit="m"/><AdditionalZPositionList><AdditionalZPosition Valid="1" SuperZMode="1" ZMode="1" ZPosition="-9.6387124922961E-05"/></AdditionalZPositionList><ROI><LMSDataContainerHeader Version="2"><Element Name="DCROISet" UniqueID="3be71736-23f3-11e5-8bb6-00270e3066a2"><Data><ROISet ROISetType="1" PossibleChildROITypes="-1" PossibleROITransforms="65535" PossibleROIActions="65535"/></Data>
									<Memory Size="0" MemoryBlockID="MemBlock_521424"/><Children/></Element></LMSDataContainerHeader>
						</ROI><ShutterList><Shutter LightSourceQualifier="10" ShutterQualifier="3" LightSourceName="Vis" IsActive="1"/></ShutterList><FilterWheel><Wheel Qualifier="40" FilterIndex="1" IsSpectrumTurnMode="0" FilterSpectrumPos="0" IndexChanged="0" SpectrumChanged="0"><WheelName FilterName="RT 30/70"/><WheelName FilterName="QD 405/488/561/635"/><WheelName FilterName="DD 488/561"/></Wheel></FilterWheel><Spectro><MultiBand Channel="1" LeftWorld="641.674850051468" RightWorld="716.269444646062" DyeName="Leica/Cy5"/></Spectro><Lambda><LambdaEmission Channel="1" IsValid="0" BandWidthMode="0" LambdaEnd="795" LambdaBegin="385" BandWidth="10" Sections="41" Resolution="2.5"/><LambdaExcitation BandWidthMode="4" LambdaExcitationLightSource="0" LambdaLambdaChannel="1" LambdaLambdaDetectionRangeGeometry="0" LambdaExcitationSections="21" ValidLambdaExcitationBegin="0" ValidLambdaExcitationEnd="0" LambdaExcitationBegin="465" LambdaExcitationEnd="700" LambdaExcitationGapToSPUnit="10" LambdaExcitationSPUnitMaxLambda="710" LambdaExcitationLaserLineIndex="0" LambdaExcitationResolution="10" LambdaExcitationDontMoveSPUnits="0" LambdaBandWidthSize="20" LambdaLambdaDetectBegin="480" LambdaLambdaDetectEnd="720" LambdaLambdaDetectBandWidth="20" LambdaLambdaDetectNoOfSteps="12" LambdaLambdaDetectStepSize="20" ValidLambdaLambdaMinGapExctToDetct="1" ValidLambdaLambdaMaxGapExctToDetct="0" LambdaLambdaMinGapExctToDetct="10" LambdaLambdaMaxGapExctToDetct="50" LambdaLambdaImageCounter="0"/></Lambda><LambdaLarge/><AotfList><Aotf AotfQualifier="10" LightSourceQualifier="10" OpenVirtual="0" IsChanged="1" CanDoPulseFreq="0" PulsFreq="0" CanDoTwoLaserPIE="0" TwoLaserPIEActive="0"><LaserLineSetting LaserLine="405" IntensityDev="0" IntensityLowDev="0" AOBSIntensityDev="-1" AOBSIntensityLowDev="-1" EnableDoubleMode="0" LineIndex="0" Qualifier="10" SequenceIndex="0" IsLineDeactivated="0" IsLineChecked="0" OutCheckedIntensity="0" SuppressionMode="-1" IsVisible="1"/><LaserLineSetting LaserLine="488" IntensityDev="0" IntensityLowDev="0" AOBSIntensityDev="-1" AOBSIntensityLowDev="-1" EnableDoubleMode="0" LineIndex="1" Qualifier="10" SequenceIndex="0" IsLineDeactivated="0" IsLineChecked="0" OutCheckedIntensity="0" SuppressionMode="-1" IsVisible="1"/><LaserLineSetting LaserLine="561" IntensityDev="0" IntensityLowDev="0" AOBSIntensityDev="-1" AOBSIntensityLowDev="-1" EnableDoubleMode="0" LineIndex="2" Qualifier="10" SequenceIndex="0" IsLineDeactivated="0" IsLineChecked="0" OutCheckedIntensity="0" SuppressionMode="-1" IsVisible="1"/><LaserLineSetting LaserLine="635" IntensityDev="0" IntensityLowDev="0" AOBSIntensityDev="-1" AOBSIntensityLowDev="-1" EnableDoubleMode="0" LineIndex="3" Qualifier="10" SequenceIndex="0" IsLineDeactivated="0" IsLineChecked="0" OutCheckedIntensity="0" SuppressionMode="-1" IsVisible="1"/></Aotf></AotfList><LUT_List><LUT Channel="1" LutName="Magenta"/></LUT_List><DetectorList><Detector Channel="1" IsActive="1" IsReferenceUnitActivatedForCorrection="0" Gain="850" Offset="-50" IsFlimDetector="0" IsHPDDetector="0" CanDoTimeGate="0"/></DetectorList><LaserArray><Laser Qualifier="10" LightSourceQualifier="10" LaserName="405 nm" CanDoLinearOutputPower="0" OutputPower="0" Wavelength="405"/><Laser Qualifier="10" LightSourceQualifier="10" LaserName="488 nm" CanDoLinearOutputPower="0" OutputPower="0" Wavelength="488"/><Laser Qualifier="10" LightSourceQualifier="10" LaserName="561 nm" CanDoLinearOutputPower="0" OutputPower="0" Wavelength="561"/><Laser Qualifier="10" LightSourceQualifier="10" LaserName="635 nm" CanDoLinearOutputPower="0" OutputPower="0" Wavelength="635"/></LaserArray><CompensationInterpolationPoints><IntensityCompArray/></CompensationInterpolationPoints><CompensationDetectorBeginCond><DetectorArray><Detector Channel="1" IsActive="1" IsReferenceUnitActivatedForCorrection="0" Gain="850" Offset="-50" IsFlimDetector="0" IsHPDDetector="0" CanDoTimeGate="0"/></DetectorArray></CompensationDetectorBeginCond><CompensationDetectorEndCond><DetectorArray><Detector Channel="1" IsActive="1" IsReferenceUnitActivatedForCorrection="0" Gain="850" Offset="-50" IsFlimDetector="0" IsHPDDetector="0" CanDoTimeGate="0"/></DetectorArray></CompensationDetectorEndCond><CompensationAotfBeginCond><LaserLineSettingArray><LaserLineSetting LaserLine="405" IntensityDev="0" IntensityLowDev="0" AOBSIntensityDev="-1" AOBSIntensityLowDev="-1" EnableDoubleMode="0" LineIndex="0" Qualifier="10" SequenceIndex="0" SuppressionMode="-1" IsChecked="0" IsVisible="1"/><LaserLineSetting LaserLine="488" IntensityDev="0" IntensityLowDev="0" AOBSIntensityDev="-1" AOBSIntensityLowDev="-1" EnableDoubleMode="0" LineIndex="1" Qualifier="10" SequenceIndex="0" SuppressionMode="-1" IsChecked="0" IsVisible="1"/><LaserLineSetting LaserLine="561" IntensityDev="0" IntensityLowDev="0" AOBSIntensityDev="-1" AOBSIntensityLowDev="-1" EnableDoubleMode="0" LineIndex="2" Qualifier="10" SequenceIndex="0" SuppressionMode="-1" IsChecked="0" IsVisible="1"/><LaserLineSetting LaserLine="635" IntensityDev="0" IntensityLowDev="0" AOBSIntensityDev="-1" AOBSIntensityLowDev="-1" EnableDoubleMode="0" LineIndex="3" Qualifier="10" SequenceIndex="0" SuppressionMode="-1" IsChecked="0" IsVisible="1"/></LaserLineSettingArray></CompensationAotfBeginCond><CompensationAotfEndCond><LaserLineSettingArray><LaserLineSetting LaserLine="405" IntensityDev="0" IntensityLowDev="0" AOBSIntensityDev="-1" AOBSIntensityLowDev="-1" EnableDoubleMode="0" LineIndex="0" Qualifier="10" SequenceIndex="0" SuppressionMode="-1" IsChecked="0" IsVisible="1"/><LaserLineSetting LaserLine="488" IntensityDev="0" IntensityLowDev="0" AOBSIntensityDev="-1" AOBSIntensityLowDev="-1" EnableDoubleMode="0" LineIndex="1" Qualifier="10" SequenceIndex="0" SuppressionMode="-1" IsChecked="0" IsVisible="1"/><LaserLineSetting LaserLine="561" IntensityDev="0" IntensityLowDev="0" AOBSIntensityDev="-1" AOBSIntensityLowDev="-1" EnableDoubleMode="0" LineIndex="2" Qualifier="10" SequenceIndex="0" SuppressionMode="-1" IsChecked="0" IsVisible="1"/><LaserLineSetting LaserLine="635" IntensityDev="0" IntensityLowDev="0" AOBSIntensityDev="-1" AOBSIntensityLowDev="-1" EnableDoubleMode="0" LineIndex="3" Qualifier="10" SequenceIndex="0" SuppressionMode="-1" IsChecked="0" IsVisible="1"/></LaserLineSettingArray></CompensationAotfEndCond><CompensationDetectorBeginCond><EOMComp CanDoMP="0" CanDoMP2="0" GainMP="0" OffsetMP="0" GainMP2="0" OffsetMP2="0"/></CompensationDetectorBeginCond><CompensationDetectorEndCond><EOMComp CanDoMP="0" CanDoMP2="0" GainMP="0" OffsetMP="0" GainMP2="0" OffsetMP2="0"/></CompensationDetectorEndCond></ATLConfocalSettingDefinition></LDM_Block></LDM_Block_Sequence_Block></LDM_Block_Sequence_Block_List></LDM_Block_Sequence></Configuration>
